# Supplementary material for: Bis[bis­(1H-pyrazol-1-yl)methane-κ2 N 2,N 2′](formato-κ2 O,O′)copper(II) perchlorate
Source: Acta Crystallogr Sect E Struct Rep Online. 2011 Oct 5;67(Pt 11):m1486. doi: 10.1107/S1600536811039675 (PMC3246920; doi:10.1107/S1600536811039675)
Supplement: Supplementary file 1 [file e-67-m1486-sup1.cif]

##############################################################################
#                                                                            #
# This CIF contains the data in a paper accepted for publication in          #
# Acta Crystallographica Section E. It conforms to the requirements of       #
# Notes for Authors for Acta Crystallographica Section E, and has been       #
# peer reviewed under the auspices of the IUCr Commission on Journals.       #
#                                                                            #
# Full details of the Crystallographic Information File format               #
# are given in the paper "The Crystallographic Information File (CIF):       #
# a New Standard Archive File for Crystallography" by S. R. Hall, F. H.      #
# Allen and I. D. Brown [Acta Cryst. (1991), A47, 655-685].                  #
#                                                                            #
# The current version of the core CIF dictionary is obtainable from          #
# ftp://ftp.iucr.org/pub/cif_core.dic.                                       #
#                                                                            #
# Software is freely available for graphical display of the structure(s)     #
# in this CIF. For information consult the CIF software page                 #
# http://www.iucr.org/resources/cif/software.                                #
#                                                                            #
# This file may be used for bona fide research purposes within the           #
# scientific community so long as proper attribution is given to the journal # 
# article from which it was obtained.                                        #
#                                                                            #
##############################################################################
data_global
_audit_creation_method     SHELXL-97
_journal_date_recd_electronic     2011-08-29
_journal_date_accepted     2011-09-27
_journal_name_full     'Acta Crystallographica, Section E'
_journal_year     2011
_journal_volume     67
_journal_issue     11
_journal_page_first     m1486
_journal_page_last     m1486
_journal_paper_category     QM
_journal_coeditor_code     JH2326
_publ_contact_author_name     ' Rui-Feng Zhang'
_publ_contact_author_address
;School of Chemistry & Material Science
 Shanxi Normal University
 Linfen 041004
 People's Republic of China'
;
_publ_contact_author_email     sxsdzrf@yahoo.com.cn
_publ_contact_author_fax     '+86 357 2051192'
_publ_contact_author_phone     '+86 357 2051192'
_publ_section_title
;\
Bis[bis(1<i>H</i>-pyrazol-1-yl)methane-\k^2^<i>N</i>^2^,<i>N</i>^2'^](formato-\
\k^2^<i>O</i>,<i>O</i>')copper(II) perchlorate
;
loop_
    _publ_author_name
    _publ_author_footnote
    _publ_author_address
    'Cai-Juan Zhao' .
; School of Chemistry & Material Science
  Shanxi Normal University
  Linfen 041004
  People's Republic of China
;
    'Rui-Feng Zhang' .
; School of Chemistry & Material Science
  Shanxi Normal University
  Linfen 041004
  People's Republic of China
;
_chemical_name_systematic     ?
data_I
_audit_creation_method     SHELXL-97
_chemical_name_systematic
;
Bis[bis(1<i>H</i>-pyrazol-1-yl)methane-\k^2^<i>N</i>^2^,<i>N</i>^2'^](formato-
\k^2^<i>O</i>,<i>O</i>')copper(II) perchlorate
;
_chemical_name_common     ?
_chemical_formula_moiety     'C15 H17 Cu N8 O2 +, Cl O4 -'
_chemical_formula_sum     'C15 H17 Cl Cu N8 O6'
_chemical_formula_iupac     '[Cu (C H O2) (C7 H8 N4)2] Cl O4'
_chemical_formula_weight     504.36
_chemical_melting_point     ?
_symmetry_cell_setting     monoclinic
_symmetry_space_group_name_H-M     'P 21/n'
loop_
    _symmetry_equiv_pos_as_xyz
    'x, y, z'
    '-x+1/2, y+1/2, -z+1/2'
    '-x, -y, -z'
    'x-1/2, -y-1/2, z-1/2'
_cell_length_a     11.0458(19)
_cell_length_b     14.816(3)
_cell_length_c     12.273(2)
_cell_angle_alpha     90.00
_cell_angle_beta     99.031(3)
_cell_angle_gamma     90.00
_cell_volume     1983.6(6)
_cell_formula_units_Z     4
_cell_measurement_reflns_used     3002
_cell_measurement_theta_min     2.17
_cell_measurement_theta_max     25.37
_cell_measurement_temperature     294(2)
_exptl_crystal_description     cubic
_exptl_crystal_colour     blue
_exptl_crystal_size_max     0.22
_exptl_crystal_size_mid     0.20
_exptl_crystal_size_min     0.16
_exptl_crystal_density_diffrn     1.689
_exptl_crystal_density_meas     ?
_exptl_crystal_density_method     'not measured'
_exptl_crystal_F_000     1028
_exptl_absorpt_coefficient_mu     1.289
_exptl_absorpt_correction_type     multi-scan
_exptl_absorpt_process_details     '(SADABS; Sheldrick, 1996)'
_exptl_absorpt_correction_T_min     0.767505
_exptl_absorpt_correction_T_max     1.00000
_exptl_special_details     ?
_diffrn_ambient_temperature     294(2)
_diffrn_radiation_type     MoK\a
_diffrn_radiation_wavelength     0.71073
_diffrn_radiation_source     'fine-focus sealed tube'
_diffrn_radiation_monochromator     graphite
_diffrn_measurement_device_type     'Bruker SMART CCD area-detector'
_diffrn_measurement_method     '\f and \w'
_diffrn_detector_area_resol_mean     ?
_diffrn_reflns_number     9920
_diffrn_reflns_av_R_equivalents     0.0374
_diffrn_reflns_av_sigmaI/netI     0.0399
_diffrn_reflns_theta_min     2.17
_diffrn_reflns_theta_max     25.02
_diffrn_reflns_theta_full     25.02
_diffrn_measured_fraction_theta_max     0.986
_diffrn_measured_fraction_theta_full     0.986
_diffrn_reflns_limit_h_min     -8
_diffrn_reflns_limit_h_max     13
_diffrn_reflns_limit_k_min     -17
_diffrn_reflns_limit_k_max     16
_diffrn_reflns_limit_l_min     -14
_diffrn_reflns_limit_l_max     14
_diffrn_standards_number     .
_diffrn_standards_interval_count     .
_diffrn_standards_interval_time     .
_diffrn_standards_decay_%     .
_refine_special_details
;
Refinement of <i>F</i>^2^ against ALL reflections. The weighted <i>R</i>-factor
<i>wR</i> and goodness of fit <i>S</i> are based on <i>F</i>^2^, conventional
<i>R</i>-factors <i>R</i> are based on <i>F</i>, with <i>F</i> set to zero for
negative <i>F</i>^2^. The threshold expression of <i>F</i>^2^ >
\s(<i>F</i>^2^) is used only for calculating <i>R</i>-factors(gt) <i>etc</i>.
and is not relevant to the choice of reflections for refinement.
<i>R</i>-factors based on <i>F</i>^2^ are statistically about twice as large
as those based on <i>F</i>, and <i>R</i>- factors based on ALL data will be
even larger.
;
_reflns_number_total     3439
_reflns_number_gt     2334
_reflns_threshold_expression     I>2sigma(I)
_refine_ls_structure_factor_coef     Fsqd
_refine_ls_matrix_type     full
_refine_ls_R_factor_all     0.0801
_refine_ls_R_factor_gt     0.0524
_refine_ls_wR_factor_gt     0.1382
_refine_ls_wR_factor_ref     0.1653
_refine_ls_goodness_of_fit_ref     1.020
_refine_ls_restrained_S_all     1.052
_refine_ls_number_reflns     3439
_refine_ls_number_parameters     318
_refine_ls_number_restraints     122
_refine_ls_hydrogen_treatment     constr
_refine_ls_weighting_scheme     calc
_refine_ls_weighting_details
         'calc w=1/[\s^2^(Fo^2^)+(0.0990P)^2^+1.4485P] where P=(Fo^2^+2Fc^2^)/3'
_atom_sites_solution_hydrogens     geom
_atom_sites_solution_primary     direct
_atom_sites_solution_secondary     difmap
_refine_ls_shift/su_max     0.001
_refine_ls_shift/su_mean     0.000
_refine_diff_density_max     1.066
_refine_diff_density_min     -0.624
_refine_ls_extinction_method     'SHELXL97 (Sheldrick, 2008)'
_refine_ls_extinction_coef     0.0099(12)
_refine_ls_extinction_expression
                                  'Fc^*^=kFc[1+0.001xFc^2^\l^3^/sin(2\q)]^-1/4^'
loop_
    _atom_type_symbol
    _atom_type_description
    _atom_type_scat_dispersion_real
    _atom_type_scat_dispersion_imag
    _atom_type_scat_source
    'C' 'C' 0.0033 0.0016
                         'International Tables Vol C Tables 4.2.6.8 and 6.1.1.4'
    'H' 'H' 0.0000 0.0000
                         'International Tables Vol C Tables 4.2.6.8 and 6.1.1.4'
    'N' 'N' 0.0061 0.0033
                         'International Tables Vol C Tables 4.2.6.8 and 6.1.1.4'
    'O' 'O' 0.0106 0.0060
                         'International Tables Vol C Tables 4.2.6.8 and 6.1.1.4'
    'Cl' 'Cl' 0.1484 0.1585
                         'International Tables Vol C Tables 4.2.6.8 and 6.1.1.4'
    'Cu' 'Cu' 0.3201 1.2651
                         'International Tables Vol C Tables 4.2.6.8 and 6.1.1.4'
_computing_data_collection     'SMART-NT (Bruker, 1998)'
_computing_cell_refinement     'SAINT-NT (Bruker, 1998)'
_computing_data_reduction     'SAINT-NT (Bruker, 1998)'
_computing_structure_solution     'SHELXS97 (Sheldrick, 2008)'
_computing_structure_refinement     'SHELXL97 (Sheldrick, 2008)'
_computing_molecular_graphics     'SHELXTL (Sheldrick, 2008)'
_computing_publication_material     'SHELXTL (Sheldrick, 2008)'
loop_
    _atom_site_type_symbol
    _atom_site_label
    _atom_site_fract_x
    _atom_site_fract_y
    _atom_site_fract_z
    _atom_site_U_iso_or_equiv
    _atom_site_adp_type
    _atom_site_calc_flag
    _atom_site_refinement_flags
    _atom_site_occupancy
    _atom_site_symmetry_multiplicity
    _atom_site_disorder_assembly
    _atom_site_disorder_group
    Cu Cu1 0.51417(5) 0.18886(4) 0.24183(4) 0.0406(3) Uani d . 1 1 . .
    O O1 0.4358(5) 0.0590(4) 0.1916(4) 0.0968(16) Uani d . 1 1 . .
    O O2 0.5977(5) 0.0465(4) 0.2919(4) 0.0984(16) Uani d . 1 1 . .
    N N1 0.6033(4) 0.1867(3) 0.1089(3) 0.0448(9) Uani d . 1 1 . .
    N N2 0.5865(3) 0.2511(3) 0.0313(3) 0.0431(9) Uani d . 1 1 . .
    N N3 0.4141(3) 0.3339(2) 0.0709(3) 0.0410(9) Uani d . 1 1 . .
    N N4 0.3848(3) 0.2847(3) 0.1554(3) 0.0451(10) Uani d . 1 1 . .
    N N5 0.6403(3) 0.2826(3) 0.3261(3) 0.0427(9) Uani d . 1 1 . .
    N N6 0.6134(3) 0.3316(2) 0.4117(3) 0.0388(9) Uani d . 1 1 . .
    N N7 0.4428(3) 0.2470(2) 0.4540(3) 0.0405(9) Uani d . 1 1 . .
    N N8 0.4262(4) 0.1837(2) 0.3739(3) 0.0457(9) Uani d . 1 1 . .
    C C1 0.6507(5) 0.1161(3) 0.0628(4) 0.0550(13) Uani d . 1 1 . .
    H H1 0.6716 0.0613 0.0978 0.066 Uiso calc R 1 1 . .
    C C2 0.6644(5) 0.1366(4) -0.0450(4) 0.0559(13) Uani d . 1 1 . .
    H H2 0.6959 0.0993 -0.0946 0.067 Uiso calc R 1 1 . .
    C C3 0.6224(4) 0.2217(4) -0.0628(4) 0.0504(12) Uani d . 1 1 . .
    H H3 0.6188 0.2543 -0.1281 0.060 Uiso calc R 1 1 . .
    C C4 0.5405(4) 0.3388(3) 0.0552(4) 0.0435(11) Uani d . 1 1 . .
    H H4A 0.5896 0.3628 0.1213 0.052 Uiso calc R 1 1 . .
    H H4B 0.5478 0.3796 -0.0053 0.052 Uiso calc R 1 1 . .
    C C5 0.3162(5) 0.3769(3) 0.0150(4) 0.0504(12) Uani d . 1 1 . .
    H H5 0.3156 0.4142 -0.0460 0.061 Uiso calc R 1 1 . .
    C C6 0.2190(5) 0.3555(4) 0.0647(5) 0.0593(14) Uani d . 1 1 . .
    H H6 0.1385 0.3750 0.0451 0.071 Uiso calc R 1 1 . .
    C C7 0.2642(4) 0.2986(4) 0.1508(4) 0.0532(13) Uani d . 1 1 . .
    H H7 0.2170 0.2732 0.1993 0.064 Uiso calc R 1 1 . .
    C C8 0.7606(5) 0.2959(3) 0.3287(4) 0.0518(13) Uani d . 1 1 . .
    H H8 0.8065 0.2702 0.2793 0.062 Uiso calc R 1 1 . .
    C C9 0.8077(5) 0.3525(4) 0.4143(5) 0.0570(13) Uani d . 1 1 . .
    H H9 0.8884 0.3718 0.4326 0.068 Uiso calc R 1 1 . .
    C C10 0.7118(4) 0.3739(3) 0.4658(4) 0.0496(12) Uani d . 1 1 . .
    H H10 0.7140 0.4109 0.5272 0.059 Uiso calc R 1 1 . .
    C C11 0.4874(4) 0.3361(3) 0.4292(4) 0.0417(10) Uani d . 1 1 . .
    H H11A 0.4371 0.3598 0.3635 0.050 Uiso calc R 1 1 . .
    H H11B 0.4808 0.3767 0.4899 0.050 Uiso calc R 1 1 . .
    C C12 0.4066(4) 0.2174(4) 0.5466(4) 0.0522(13) Uani d . 1 1 . .
    H H12 0.4091 0.2498 0.6118 0.063 Uiso calc R 1 1 . .
    C C13 0.3656(5) 0.1318(4) 0.5284(4) 0.0574(14) Uani d . 1 1 . .
    H H13 0.3350 0.0940 0.5781 0.069 Uiso calc R 1 1 . .
    C C14 0.3787(5) 0.1122(3) 0.4204(4) 0.0513(12) Uani d . 1 1 . .
    H H14 0.3577 0.0576 0.3851 0.062 Uiso calc R 1 1 . .
    C C15 0.5126(7) 0.0079(4) 0.2389(5) 0.0663(18) Uani d . 1 1 . .
    H H15 0.5063 -0.0547 0.2345 0.080 Uiso calc R 1 1 . .
    Cl Cl1 0.48695(14) 0.56011(9) 0.25933(10) 0.0592(4) Uani d D 1 1 . .
    O O3 0.4395(14) 0.6517(6) 0.2731(10) 0.094(5) Uani d PDU 0.372(9) 1 A 1
    O O4 0.4250(15) 0.5272(9) 0.1570(8) 0.110(6) Uani d PDU 0.372(9) 1 A 1
    O O5 0.4583(17) 0.5091(9) 0.3505(10) 0.145(7) Uani d PDU 0.372(9) 1 A 1
    O O6 0.6157(8) 0.5647(14) 0.2589(18) 0.267(14) Uani d PDU 0.372(9) 1 A 1
    O O3' 0.5275(10) 0.6523(5) 0.2451(7) 0.125(4) Uani d PDU 0.628(9) 1 A 2
    O O4' 0.5199(12) 0.5081(7) 0.1726(8) 0.147(4) Uani d PDU 0.628(9) 1 A 2
    O O5' 0.5488(9) 0.5305(5) 0.3645(5) 0.094(3) Uani d PDU 0.628(9) 1 A 2
    O O6' 0.3574(7) 0.5562(10) 0.2584(13) 0.259(9) Uani d PDU 0.628(9) 1 A 2
loop_
    _atom_site_aniso_label
    _atom_site_aniso_U_11
    _atom_site_aniso_U_22
    _atom_site_aniso_U_33
    _atom_site_aniso_U_12
    _atom_site_aniso_U_13
    _atom_site_aniso_U_23
    Cu1 0.0503(4) 0.0379(4) 0.0332(4) -0.0003(2) 0.0051(2) 0.0002(2)
    O1 0.109(4) 0.118(4) 0.067(3) -0.004(3) 0.023(3) -0.008(3)
    O2 0.108(4) 0.127(5) 0.063(3) -0.003(3) 0.021(3) 0.007(3)
    N1 0.053(2) 0.044(2) 0.037(2) 0.0068(18) 0.0069(18) 0.0010(18)
    N2 0.044(2) 0.048(2) 0.038(2) 0.0015(17) 0.0081(17) 0.0010(18)
    N3 0.042(2) 0.039(2) 0.040(2) 0.0013(16) 0.0004(17) -0.0036(17)
    N4 0.044(2) 0.055(2) 0.036(2) -0.0080(18) 0.0048(18) 0.0002(18)
    N5 0.044(2) 0.046(2) 0.038(2) 0.0073(17) 0.0067(17) 0.0045(17)
    N6 0.041(2) 0.039(2) 0.0358(19) -0.0028(16) 0.0023(17) -0.0004(16)
    N7 0.041(2) 0.042(2) 0.040(2) -0.0030(16) 0.0080(17) -0.0003(17)
    N8 0.052(2) 0.041(2) 0.044(2) -0.0103(18) 0.0100(18) 0.0011(18)
    C1 0.057(3) 0.050(3) 0.060(3) 0.008(2) 0.014(3) -0.005(2)
    C2 0.052(3) 0.066(4) 0.052(3) -0.004(3) 0.016(2) -0.016(3)
    C3 0.051(3) 0.064(3) 0.038(2) -0.002(2) 0.011(2) -0.002(2)
    C4 0.047(3) 0.040(3) 0.043(2) -0.001(2) 0.004(2) 0.005(2)
    C5 0.056(3) 0.042(3) 0.049(3) 0.006(2) -0.006(2) -0.003(2)
    C6 0.040(3) 0.057(3) 0.075(4) 0.011(2) -0.008(3) -0.016(3)
    C7 0.041(3) 0.064(3) 0.056(3) -0.003(2) 0.009(2) -0.015(3)
    C8 0.048(3) 0.055(3) 0.055(3) 0.005(2) 0.014(2) 0.016(2)
    C9 0.043(3) 0.057(3) 0.068(3) -0.009(2) -0.003(3) 0.018(3)
    C10 0.051(3) 0.039(3) 0.055(3) -0.008(2) -0.005(2) 0.003(2)
    C11 0.042(2) 0.040(3) 0.043(2) 0.0008(19) 0.007(2) -0.004(2)
    C12 0.045(3) 0.074(4) 0.039(3) 0.001(2) 0.012(2) 0.004(2)
    C13 0.054(3) 0.070(4) 0.052(3) 0.002(3) 0.017(3) 0.018(3)
    C14 0.056(3) 0.043(3) 0.057(3) -0.007(2) 0.015(2) 0.002(2)
    C15 0.111(6) 0.027(3) 0.067(4) -0.004(3) 0.032(4) -0.001(3)
    Cl1 0.0867(10) 0.0433(8) 0.0434(7) 0.0043(6) -0.0028(7) -0.0003(5)
    O3 0.114(9) 0.069(7) 0.095(8) 0.029(6) 0.004(7) -0.013(6)
    O4 0.136(10) 0.099(8) 0.087(8) -0.010(7) -0.006(7) -0.005(7)
    O5 0.145(7) 0.145(7) 0.144(7) -0.0001(11) 0.0230(16) 0.0005(11)
    O6 0.267(14) 0.267(14) 0.267(14) 0.0001(11) 0.042(2) 0.0000(11)
    O3' 0.156(8) 0.089(6) 0.121(7) -0.025(5) -0.004(6) 0.010(5)
    O4' 0.167(8) 0.148(8) 0.137(7) -0.020(6) 0.057(6) -0.036(6)
    O5' 0.130(6) 0.074(5) 0.070(4) -0.004(4) -0.011(4) 0.026(4)
    O6' 0.216(11) 0.289(13) 0.272(13) 0.000(9) 0.038(9) -0.026(9)
_geom_special_details
;
All e.s.d.'s (except the e.s.d. in the dihedral angle between two l.s. planes)
are estimated using the full covariance matrix. The cell e.s.d.'s are taken
into account individually in the estimation of e.s.d.'s in distances, angles
and torsion angles; correlations between e.s.d.'s in cell parameters are only
used when they are defined by crystal symmetry. An approximate (isotropic)
treatment of cell e.s.d.'s is used for estimating e.s.d.'s involving l.s.
planes.
;
loop_
    _geom_bond_atom_site_label_1
    _geom_bond_atom_site_label_2
    _geom_bond_site_symmetry_2
    _geom_bond_distance
    _geom_bond_publ_flag
    Cu1 N8 . 2.018(4) ?
    Cu1 N1 . 2.034(4) ?
    Cu1 N5 . 2.119(4) ?
    Cu1 O1 . 2.160(5) ?
    Cu1 N4 . 2.169(4) ?
    Cu1 O2 . 2.345(6) ?
    O1 C15 . 1.215(7) ?
    O2 C15 . 1.201(7) ?
    N1 C1 . 1.334(6) ?
    N1 N2 . 1.340(5) ?
    N2 C3 . 1.350(6) ?
    N2 C4 . 1.443(6) ?
    N3 C5 . 1.346(6) ?
    N3 N4 . 1.347(5) ?
    N3 C4 . 1.441(6) ?
    N4 C7 . 1.340(6) ?
    N5 C8 . 1.339(6) ?
    N5 N6 . 1.347(5) ?
    N6 C10 . 1.338(6) ?
    N6 C11 . 1.442(6) ?
    N7 C12 . 1.338(6) ?
    N7 N8 . 1.350(5) ?
    N7 C11 . 1.458(6) ?
    N8 C14 . 1.347(6) ?
    C1 C2 . 1.388(7) ?
    C1 H1 . 0.9300 ?
    C2 C3 . 1.351(7) ?
    C2 H2 . 0.9300 ?
    C3 H3 . 0.9300 ?
    C4 H4A . 0.9700 ?
    C4 H4B . 0.9700 ?
    C5 C6 . 1.353(7) ?
    C5 H5 . 0.9300 ?
    C6 C7 . 1.383(8) ?
    C6 H6 . 0.9300 ?
    C7 H7 . 0.9300 ?
    C8 C9 . 1.380(8) ?
    C8 H8 . 0.9300 ?
    C9 C10 . 1.354(8) ?
    C9 H9 . 0.9300 ?
    C10 H10 . 0.9300 ?
    C11 H11A . 0.9700 ?
    C11 H11B . 0.9700 ?
    C12 C13 . 1.353(8) ?
    C12 H12 . 0.9300 ?
    C13 C14 . 1.388(7) ?
    C13 H13 . 0.9300 ?
    C14 H14 . 0.9300 ?
    C15 H15 . 0.9300 ?
    Cl1 O4' . 1.408(6) ?
    Cl1 O4 . 1.419(7) ?
    Cl1 O6 . 1.425(8) ?
    Cl1 O5 . 1.427(8) ?
    Cl1 O6' . 1.431(7) ?
    Cl1 O5' . 1.432(5) ?
    Cl1 O3' . 1.456(6) ?
    Cl1 O3 . 1.473(7) ?
loop_
    _geom_angle_atom_site_label_1
    _geom_angle_atom_site_label_2
    _geom_angle_atom_site_label_3
    _geom_angle_site_symmetry_1
    _geom_angle_site_symmetry_3
    _geom_angle
    _geom_angle_publ_flag
    N8 Cu1 N1 . . 176.90(16) ?
    N8 Cu1 N5 . . 89.75(15) ?
    N1 Cu1 N5 . . 92.19(15) ?
    N8 Cu1 O1 . . 88.46(16) ?
    N1 Cu1 O1 . . 88.83(17) ?
    N5 Cu1 O1 . . 157.97(19) ?
    N8 Cu1 N4 . . 93.12(15) ?
    N1 Cu1 N4 . . 89.00(15) ?
    N5 Cu1 N4 . . 98.13(16) ?
    O1 Cu1 N4 . . 103.89(19) ?
    N8 Cu1 O2 . . 88.52(16) ?
    N1 Cu1 O2 . . 88.64(16) ?
    N5 Cu1 O2 . . 105.09(18) ?
    O1 Cu1 O2 . . 52.9(2) ?
    N4 Cu1 O2 . . 156.73(18) ?
    C15 O1 Cu1 . . 101.5(4) ?
    C15 O2 Cu1 . . 92.5(4) ?
    C1 N1 N2 . . 106.0(4) ?
    C1 N1 Cu1 . . 128.6(3) ?
    N2 N1 Cu1 . . 121.9(3) ?
    N1 N2 C3 . . 110.7(4) ?
    N1 N2 C4 . . 120.7(4) ?
    C3 N2 C4 . . 128.6(4) ?
    C5 N3 N4 . . 112.2(4) ?
    C5 N3 C4 . . 128.7(4) ?
    N4 N3 C4 . . 119.0(4) ?
    C7 N4 N3 . . 104.0(4) ?
    C7 N4 Cu1 . . 134.0(3) ?
    N3 N4 Cu1 . . 120.7(3) ?
    C8 N5 N6 . . 104.0(4) ?
    C8 N5 Cu1 . . 133.0(3) ?
    N6 N5 Cu1 . . 121.7(3) ?
    C10 N6 N5 . . 112.2(4) ?
    C10 N6 C11 . . 129.2(4) ?
    N5 N6 C11 . . 118.5(4) ?
    C12 N7 N8 . . 111.5(4) ?
    C12 N7 C11 . . 129.0(4) ?
    N8 N7 C11 . . 119.3(3) ?
    C14 N8 N7 . . 104.8(4) ?
    C14 N8 Cu1 . . 129.7(3) ?
    N7 N8 Cu1 . . 122.0(3) ?
    N1 C1 C2 . . 109.9(5) ?
    N1 C1 H1 . . 125.0 ?
    C2 C1 H1 . . 125.0 ?
    C3 C2 C1 . . 105.8(4) ?
    C3 C2 H2 . . 127.1 ?
    C1 C2 H2 . . 127.1 ?
    N2 C3 C2 . . 107.5(4) ?
    N2 C3 H3 . . 126.2 ?
    C2 C3 H3 . . 126.2 ?
    N3 C4 N2 . . 111.2(4) ?
    N3 C4 H4A . . 109.4 ?
    N2 C4 H4A . . 109.4 ?
    N3 C4 H4B . . 109.4 ?
    N2 C4 H4B . . 109.4 ?
    H4A C4 H4B . . 108.0 ?
    N3 C5 C6 . . 106.9(5) ?
    N3 C5 H5 . . 126.6 ?
    C6 C5 H5 . . 126.6 ?
    C5 C6 C7 . . 105.7(4) ?
    C5 C6 H6 . . 127.2 ?
    C7 C6 H6 . . 127.2 ?
    N4 C7 C6 . . 111.3(5) ?
    N4 C7 H7 . . 124.4 ?
    C6 C7 H7 . . 124.4 ?
    N5 C8 C9 . . 111.2(5) ?
    N5 C8 H8 . . 124.4 ?
    C9 C8 H8 . . 124.4 ?
    C10 C9 C8 . . 105.6(4) ?
    C10 C9 H9 . . 127.2 ?
    C8 C9 H9 . . 127.2 ?
    N6 C10 C9 . . 107.0(5) ?
    N6 C10 H10 . . 126.5 ?
    C9 C10 H10 . . 126.5 ?
    N6 C11 N7 . . 110.8(3) ?
    N6 C11 H11A . . 109.5 ?
    N7 C11 H11A . . 109.5 ?
    N6 C11 H11B . . 109.5 ?
    N7 C11 H11B . . 109.5 ?
    H11A C11 H11B . . 108.1 ?
    N7 C12 C13 . . 107.7(4) ?
    N7 C12 H12 . . 126.2 ?
    C13 C12 H12 . . 126.2 ?
    C12 C13 C14 . . 105.7(4) ?
    C12 C13 H13 . . 127.1 ?
    C14 C13 H13 . . 127.1 ?
    N8 C14 C13 . . 110.3(5) ?
    N8 C14 H14 . . 124.9 ?
    C13 C14 H14 . . 124.9 ?
    O2 C15 O1 . . 113.0(6) ?
    O2 C15 H15 . . 123.5 ?
    O1 C15 H15 . . 123.5 ?
    O4' Cl1 O4 . . 44.7(6) ?
    O4' Cl1 O6 . . 69.3(8) ?
    O4 Cl1 O6 . . 110.9(7) ?
    O4' Cl1 O5 . . 114.8(9) ?
    O4 Cl1 O5 . . 112.1(7) ?
    O6 Cl1 O5 . . 111.9(7) ?
    O4' Cl1 O6' . . 110.4(6) ?
    O4 Cl1 O6' . . 68.7(7) ?
    O6 Cl1 O6' . . 179.2(9) ?
    O5 Cl1 O6' . . 68.9(8) ?
    O4' Cl1 O5' . . 111.8(6) ?
    O4 Cl1 O5' . . 142.0(7) ?
    O6 Cl1 O5' . . 71.5(8) ?
    O5 Cl1 O5' . . 42.6(7) ?
    O6' Cl1 O5' . . 109.3(6) ?
    O4' Cl1 O3' . . 107.6(5) ?
    O4 Cl1 O3' . . 109.3(7) ?
    O6 Cl1 O3' . . 68.2(9) ?
    O5 Cl1 O3' . . 134.5(8) ?
    O6' Cl1 O3' . . 111.3(6) ?
    O5' Cl1 O3' . . 106.4(4) ?
    O4' Cl1 O3 . . 136.9(7) ?
    O4 Cl1 O3 . . 106.7(6) ?
    O6 Cl1 O3 . . 109.2(7) ?
    O5 Cl1 O3 . . 105.7(6) ?
    O6' Cl1 O3 . . 70.4(8) ?
    O5' Cl1 O3 . . 107.8(6) ?
    O3' Cl1 O3 . . 43.3(7) ?
loop_
    _geom_torsion_atom_site_label_1
    _geom_torsion_atom_site_label_2
    _geom_torsion_atom_site_label_3
    _geom_torsion_atom_site_label_4
    _geom_torsion_site_symmetry_1
    _geom_torsion_site_symmetry_2
    _geom_torsion_site_symmetry_3
    _geom_torsion_site_symmetry_4
    _geom_torsion
    _geom_torsion_publ_flag
    N8 Cu1 O1 C15 . . . . -89.2(4) ?
    N1 Cu1 O1 C15 . . . . 89.3(4) ?
    N5 Cu1 O1 C15 . . . . -3.7(7) ?
    N4 Cu1 O1 C15 . . . . 178.0(4) ?
    O2 Cu1 O1 C15 . . . . 0.1(3) ?
    N8 Cu1 O2 C15 . . . . 89.1(4) ?
    N1 Cu1 O2 C15 . . . . -89.7(4) ?
    N5 Cu1 O2 C15 . . . . 178.4(3) ?
    O1 Cu1 O2 C15 . . . . -0.1(3) ?
    N4 Cu1 O2 C15 . . . . -5.4(6) ?
    N8 Cu1 N1 C1 . . . . -6(3) ?
    N5 Cu1 N1 C1 . . . . 123.0(4) ?
    O1 Cu1 N1 C1 . . . . -35.0(5) ?
    N4 Cu1 N1 C1 . . . . -138.9(4) ?
    O2 Cu1 N1 C1 . . . . 17.9(5) ?
    N8 Cu1 N1 N2 . . . . 150(3) ?
    N5 Cu1 N1 N2 . . . . -81.0(3) ?
    O1 Cu1 N1 N2 . . . . 121.0(4) ?
    N4 Cu1 N1 N2 . . . . 17.1(3) ?
    O2 Cu1 N1 N2 . . . . 174.0(4) ?
    C1 N1 N2 C3 . . . . 0.2(5) ?
    Cu1 N1 N2 C3 . . . . -160.5(3) ?
    C1 N1 N2 C4 . . . . -177.5(4) ?
    Cu1 N1 N2 C4 . . . . 21.8(5) ?
    C5 N3 N4 C7 . . . . -0.1(5) ?
    C4 N3 N4 C7 . . . . 176.3(4) ?
    C5 N3 N4 Cu1 . . . . 168.7(3) ?
    C4 N3 N4 Cu1 . . . . -14.9(5) ?
    N8 Cu1 N4 C7 . . . . -33.5(4) ?
    N1 Cu1 N4 C7 . . . . 144.3(4) ?
    N5 Cu1 N4 C7 . . . . -123.7(4) ?
    O1 Cu1 N4 C7 . . . . 55.7(5) ?
    O2 Cu1 N4 C7 . . . . 60.1(6) ?
    N8 Cu1 N4 N3 . . . . 161.7(3) ?
    N1 Cu1 N4 N3 . . . . -20.6(3) ?
    N5 Cu1 N4 N3 . . . . 71.5(3) ?
    O1 Cu1 N4 N3 . . . . -109.1(3) ?
    O2 Cu1 N4 N3 . . . . -104.8(4) ?
    N8 Cu1 N5 C8 . . . . 143.9(4) ?
    N1 Cu1 N5 C8 . . . . -33.7(4) ?
    O1 Cu1 N5 C8 . . . . 58.6(6) ?
    N4 Cu1 N5 C8 . . . . -123.0(4) ?
    O2 Cu1 N5 C8 . . . . 55.5(4) ?
    N8 Cu1 N5 N6 . . . . -20.7(3) ?
    N1 Cu1 N5 N6 . . . . 161.7(3) ?
    O1 Cu1 N5 N6 . . . . -106.0(5) ?
    N4 Cu1 N5 N6 . . . . 72.4(3) ?
    O2 Cu1 N5 N6 . . . . -109.1(3) ?
    C8 N5 N6 C10 . . . . 0.1(5) ?
    Cu1 N5 N6 C10 . . . . 168.5(3) ?
    C8 N5 N6 C11 . . . . 176.7(4) ?
    Cu1 N5 N6 C11 . . . . -14.9(5) ?
    C12 N7 N8 C14 . . . . -0.6(5) ?
    C11 N7 N8 C14 . . . . -176.6(4) ?
    C12 N7 N8 Cu1 . . . . -161.4(3) ?
    C11 N7 N8 Cu1 . . . . 22.6(5) ?
    N1 Cu1 N8 C14 . . . . -10(3) ?
    N5 Cu1 N8 C14 . . . . -139.0(5) ?
    O1 Cu1 N8 C14 . . . . 19.0(5) ?
    N4 Cu1 N8 C14 . . . . 122.8(4) ?
    O2 Cu1 N8 C14 . . . . -33.9(5) ?
    N1 Cu1 N8 N7 . . . . 145(3) ?
    N5 Cu1 N8 N7 . . . . 16.5(4) ?
    O1 Cu1 N8 N7 . . . . 174.6(4) ?
    N4 Cu1 N8 N7 . . . . -81.6(4) ?
    O2 Cu1 N8 N7 . . . . 121.6(4) ?
    N2 N1 C1 C2 . . . . 0.2(6) ?
    Cu1 N1 C1 C2 . . . . 159.2(4) ?
    N1 C1 C2 C3 . . . . -0.6(6) ?
    N1 N2 C3 C2 . . . . -0.6(5) ?
    C4 N2 C3 C2 . . . . 176.9(4) ?
    C1 C2 C3 N2 . . . . 0.7(6) ?
    C5 N3 C4 N2 . . . . -121.3(5) ?
    N4 N3 C4 N2 . . . . 62.9(5) ?
    N1 N2 C4 N3 . . . . -69.0(5) ?
    C3 N2 C4 N3 . . . . 113.8(5) ?
    N4 N3 C5 C6 . . . . 0.2(5) ?
    C4 N3 C5 C6 . . . . -175.9(4) ?
    N3 C5 C6 C7 . . . . -0.1(6) ?
    N3 N4 C7 C6 . . . . 0.0(5) ?
    Cu1 N4 C7 C6 . . . . -166.6(4) ?
    C5 C6 C7 N4 . . . . 0.1(6) ?
    N6 N5 C8 C9 . . . . -0.3(5) ?
    Cu1 N5 C8 C9 . . . . -166.8(3) ?
    N5 C8 C9 C10 . . . . 0.4(6) ?
    N5 N6 C10 C9 . . . . 0.1(5) ?
    C11 N6 C10 C9 . . . . -176.0(4) ?
    C8 C9 C10 N6 . . . . -0.3(5) ?
    C10 N6 C11 N7 . . . . -120.8(5) ?
    N5 N6 C11 N7 . . . . 63.2(5) ?
    C12 N7 C11 N6 . . . . 115.5(5) ?
    N8 N7 C11 N6 . . . . -69.2(5) ?
    N8 N7 C12 C13 . . . . 0.5(6) ?
    C11 N7 C12 C13 . . . . 176.1(4) ?
    N7 C12 C13 C14 . . . . -0.3(6) ?
    N7 N8 C14 C13 . . . . 0.4(6) ?
    Cu1 N8 C14 C13 . . . . 159.1(4) ?
    C12 C13 C14 N8 . . . . 0.0(6) ?
    Cu1 O2 C15 O1 . . . . 0.2(5) ?
    Cu1 O1 C15 O2 . . . . -0.2(6) ?
loop_
    _geom_hbond_atom_site_label_D
    _geom_hbond_atom_site_label_H
    _geom_hbond_atom_site_label_A
    _geom_hbond_site_symmetry_A
    _geom_hbond_distance_DH
    _geom_hbond_distance_HA
    _geom_hbond_distance_DA
    _geom_hbond_angle_DHA
    C13 H13 O2 3_656 0.93 2.66 3.424(7) 140.3
    C4 H4B O4 3_665 0.97 2.37 3.343(14) 176.2
    C4 H4B O4' 3_665 0.97 2.66 3.580(12) 159.1
    C11 H11B O5 3_666 0.97 2.60 3.525(17) 160.5
    C11 H11B O5' 3_666 0.97 2.32 3.286(9) 175.9
    C12 H12 O3 3_666 0.93 2.49 3.220(14) 135.9
    C12 H12 O3' 3_666 0.93 2.30 3.195(10) 161.2
