# Supplementary material for: Bis[bis­(1H-pyrazol-1-yl)methane-κ2 N 2,N 2′](formato-κ2 O,O′)copper(II) perchlorate
Source: Acta Crystallogr Sect E Struct Rep Online. 2011 Oct 5;67(Pt 11):m1486. doi: 10.1107/S1600536811039675 (PMC3246920; doi:10.1107/S1600536811039675)
Supplement: Supplementary file 2 [file e-67-m1486-Isup2.hkl]

# 
# h,k,l, Fc-squared, Fo-squared, sigma(Fo-squared) and status flag 
# 
data_I
_shelx_title ' 061209C in P2(1)/n' 
_shelx_refln_list_code          4 
_shelx_F_calc_maximum      291.13 
_exptl_crystal_F_000      1028.00 
_reflns_d_resolution_high  0.8404 
 
loop_ 
 _symmetry_equiv_pos_as_xyz 
 'x, y, z' 
 '-x+1/2, y+1/2, -z+1/2' 
 '-x, -y, -z' 
 'x-1/2, -y-1/2, z-1/2' 
 
_cell_length_a    11.0458 
_cell_length_b    14.8155 
_cell_length_c    12.2730 
_cell_angle_alpha  90.000 
_cell_angle_beta   99.031 
_cell_angle_gamma  90.000 
 
_shelx_F_squared_multiplier     1.000 
 
loop_ 
 _refln_index_h 
 _refln_index_k 
 _refln_index_l 
 _refln_F_squared_calc 
 _refln_F_squared_meas 
 _refln_F_squared_sigma 
 _refln_observed_status 
   2   0   0    68105.73    62659.68   1526.49 o 
   8   0   0     2732.72     2810.83     91.78 o 
  10   0   0      881.17      854.40     36.00 o 
  12   0   0       62.16       53.72     24.39 o 
   1   1   0      689.98      828.12     16.68 o 
   2   1   0      674.91      745.49     14.33 o 
   3   1   0     4220.76     3818.89     70.50 o 
   4   1   0       24.05       25.27      4.58 o 
   6   1   0       11.93        9.35      5.85 o 
   7   1   0       49.87       36.96      8.95 o 
   8   1   0     1200.32     1278.07     53.71 o 
   9   1   0        5.77       -8.90      9.27 o 
  10   1   0      844.00      877.54     28.82 o 
  11   1   0        0.14        2.10     11.81 o 
  12   1   0      164.47      175.31     17.44 o 
   0   2   0    28355.89    22653.14    557.53 o 
   1   2   0        1.43       -2.88      1.92 o 
   3   2   0      220.41      258.38      8.56 o 
   5   2   0        5.73        5.27      6.52 o 
   6   2   0      477.45      479.40     15.91 o 
   7   2   0      341.63      368.75     15.46 o 
   8   2   0      733.88      602.01     33.58 o 
   9   2   0      103.66       58.66     11.38 o 
  10   2   0      126.14      118.39     14.88 o 
  11   2   0       25.59       15.49     14.00 o 
  12   2   0       23.45       -6.89     18.69 o 
   1   3   0     7653.22     7686.08     99.30 o 
   2   3   0       89.55       64.41      5.10 o 
   3   3   0     1571.52     1260.80     21.00 o 
   4   3   0       25.92       22.47      4.83 o 
   5   3   0     3956.68     3576.34     79.15 o 
   6   3   0      359.97      335.48     14.06 o 
   7   3   0     1369.59     1387.24     45.67 o 
   8   3   0      146.27      139.19     12.90 o 
   9   3   0      256.01      263.37     17.60 o 
  10   3   0       14.41       -5.20     11.38 o 
  11   3   0      101.85       71.53     20.19 o 
  12   3   0       63.27       40.91     21.32 o 
   0   4   0      461.12      351.93     12.01 o 
   1   4   0      113.42       94.77      5.02 o 
   2   4   0     6764.74     7332.56     96.53 o 
   3   4   0      750.25      835.99     22.71 o 
   4   4   0       26.67       12.66      4.86 o 
   5   4   0     1598.19     1542.40     31.36 o 
   6   4   0     1100.17      991.56     24.48 o 
   7   4   0      759.01      763.21     22.70 o 
   8   4   0       77.30      105.39     22.20 o 
   9   4   0      788.25      853.36     27.73 o 
  10   4   0        8.59        5.83     16.00 o 
  11   4   0      583.64      588.19     33.99 o 
  12   4   0       17.53       16.17     20.96 o 
   1   5   0     4292.67     4719.60    123.20 o 
   2   5   0      115.64      122.24      8.78 o 
   3   5   0     9556.32    12090.37    161.26 o 
   4   5   0       42.00       23.17      4.97 o 
   5   5   0     4653.71     5099.05     83.15 o 
   6   5   0      433.26      475.08     21.02 o 
   7   5   0      203.66      173.25     13.99 o 
   8   5   0       13.90        9.79      9.03 o 
   9   5   0      434.72      425.51     26.87 o 
  10   5   0       50.07       56.19     23.68 o 
  11   5   0      400.56      439.77     34.14 o 
  12   5   0       14.86       20.16     20.61 o 
   0   6   0     9137.47    10892.02    201.00 o 
   1   6   0        4.98       -2.40      3.95 o 
   2   6   0     4455.23     4834.80     67.36 o 
   3   6   0      396.06      422.43     11.85 o 
   4   6   0     3420.23     3218.01     52.41 o 
   5   6   0       80.42       57.35      7.21 o 
   6   6   0      504.00      475.80     16.67 o 
   7   6   0       75.19       61.76     10.08 o 
   8   6   0      206.13      229.42     21.95 o 
   9   6   0      138.53      182.96     31.86 o 
  10   6   0      169.74      140.83     23.66 o 
  11   6   0      472.25      526.00     35.18 o 
  12   6   0       13.43        6.65     20.81 o 
   1   7   0     1902.09     2083.98     33.82 o 
   2   7   0      518.42      498.81     13.15 o 
   3   7   0     2254.07     1983.47     33.07 o 
   4   7   0      695.33      758.59     17.98 o 
   5   7   0      116.90      193.27     10.37 o 
   6   7   0      132.10      156.11     11.89 o 
   7   7   0      282.55      303.37     22.48 o 
   8   7   0      668.56      595.05     29.93 o 
   9   7   0        7.61        3.08     22.51 o 
  10   7   0      475.80      464.10     31.80 o 
  11   7   0       68.42       53.80     21.57 o 
   1   8   0        1.90       -3.62      5.32 o 
   2   8   0     9946.07    10035.46    134.19 o 
   3   8   0        1.96       -3.90      5.49 o 
   4   8   0     4744.49     5118.99     89.63 o 
   5   8   0       27.72       17.03      6.93 o 
   6   8   0      699.22      645.62     23.38 o 
   7   8   0       10.47        5.65     32.43 o 
   8   8   0     1463.23     1301.93     87.25 o 
   9   8   0       18.54        1.15     15.40 o 
  10   8   0      286.52      275.58     28.78 o 
  11   8   0       32.34       45.95     22.44 o 
   1   9   0      974.54     1035.41     23.31 o 
   2   9   0       10.69        9.28      6.21 o 
   4   9   0      305.08      279.81     12.62 o 
   5   9   0       15.98       -6.06      9.20 o 
   6   9   0      215.25      222.42     17.24 o 
   7   9   0      184.19      145.65     20.10 o 
   8   9   0      842.30      821.45     36.39 o 
   9   9   0       29.44       -3.10     17.57 o 
  10   9   0      138.23      178.58     25.02 o 
  11   9   0        0.08        8.12     28.10 o 
   0  10   0        6.99       -9.25      9.31 o 
   1  10   0        0.52       -8.10      6.72 o 
   2  10   0        5.34        8.87      7.14 o 
   3  10   0        4.33       -1.49      7.02 o 
   4  10   0      222.56      157.22     14.33 o 
   5  10   0       78.12       96.63     20.38 o 
   6  10   0      246.50      322.95     21.07 o 
   7  10   0        0.71      -11.97     14.56 o 
   8  10   0      659.26      726.32     35.57 o 
   9  10   0       27.75       50.50     37.15 o 
  10  10   0        6.75       -2.13     20.07 o 
   1  11   0     2904.99     3400.44     55.02 o 
   2  11   0        9.82       -1.14      7.88 o 
   3  11   0     2776.49     3397.17     80.03 o 
   4  11   0        1.69       -0.67     10.59 o 
   5  11   0     1027.55     1116.91     33.15 o 
   6  11   0       63.46       62.12     14.09 o 
   7  11   0      363.00      279.98     21.20 o 
   8  11   0      132.54      119.35     22.57 o 
   9  11   0      154.34      142.65     25.02 o 
  10  11   0        6.57      -16.93     21.48 o 
   0  12   0      126.41      166.57     17.71 o 
   1  12   0       52.93       52.15     14.25 o 
   2  12   0      886.35      755.97     22.44 o 
   3  12   0      252.30      281.17     19.54 o 
   4  12   0       23.28        8.37     11.83 o 
   5  12   0      291.46      243.49     19.43 o 
   6  12   0       78.55       75.95     16.05 o 
   7  12   0      438.49      428.33     25.53 o 
   8  12   0      101.75       81.66     21.33 o 
   9  12   0      236.23      204.69     29.01 o 
   1  13   0     2626.49     2412.91     44.96 o 
   2  13   0        2.23       -6.23     11.61 o 
   3  13   0     1158.04      967.87     38.67 o 
   4  13   0        0.10      -15.84     12.64 o 
   5  13   0       60.49       66.00     15.97 o 
   6  13   0       44.01       40.01     15.61 o 
   7  13   0      476.81      560.09     28.37 o 
   8  13   0       24.99        9.15     20.70 o 
   0  14   0      122.12      167.34     37.13 o 
   1  14   0       12.11       15.54     13.77 o 
   2  14   0      534.88      574.16     25.04 o 
   3  14   0       17.23       -0.71     11.54 o 
   4  14   0        1.99      -12.97     13.68 o 
   5  14   0        0.74       19.70     17.96 o 
   6  14   0        3.64       -8.16     15.73 o 
   7  14   0       61.71       57.68     18.58 o 
   1  15   0      314.63      331.84     22.95 o 
   2  15   0       17.08       21.73     15.56 o 
   3  15   0       60.63       74.45     17.45 o 
   4  15   0       41.63       32.74     15.69 o 
   5  15   0        0.51      -19.71     16.54 o 
   6  15   0       40.07       38.83     19.36 o 
   0  16   0     1328.39     1209.49     68.62 o 
   1  16   0        3.11       22.81     20.65 o 
   2  16   0      772.23      586.71     27.88 o 
   3  16   0       18.39        8.00     16.36 o 
   4  16   0      618.48      496.29     41.30 o 
   5  16   0        9.83       22.01     18.75 o 
   1  17   0        1.40      -11.29     21.48 o 
   2  17   0        7.77      -25.50     22.36 o 
   3  17   0        1.20        1.96     30.51 o 
 -13   0   1       87.60       89.49     25.39 o 
 -11   0   1      770.08      739.64     35.89 o 
  -9   0   1      177.74      126.49     21.45 o 
  -7   0   1      376.72      364.71     25.05 o 
  -3   0   1      725.76      782.11     27.56 o 
  -1   0   1      425.49      383.53     14.61 o 
   1   0   1       80.24       71.22      5.91 o 
   3   0   1     1998.12     1897.34     54.86 o 
   5   0   1        3.93        0.45      7.64 o 
   7   0   1      423.87      399.43     27.11 o 
   9   0   1     1009.34      786.29     49.47 o 
  11   0   1       21.79       43.73     18.43 o 
 -13   1   1        6.87       15.48     16.22 o 
 -12   1   1      141.49      147.10     17.77 o 
 -11   1   1      175.03      175.87     22.83 o 
 -10   1   1      189.96      256.19     18.44 o 
  -9   1   1      361.96      327.67     19.24 o 
  -8   1   1      192.10      262.36     17.82 o 
  -7   1   1      720.95      667.00     29.30 o 
  -6   1   1      879.63      734.20     23.73 o 
  -5   1   1       14.91       41.27     29.89 o 
  -4   1   1      792.43      680.50     29.04 o 
  -3   1   1     5036.06     5498.75    115.53 o 
  -2   1   1      694.27      793.56     15.17 o 
  -1   1   1    23076.38    23364.27    441.80 o 
   0   1   1       89.66       89.84     14.71 o 
   1   1   1    19651.86    17684.55    436.26 o 
   2   1   1      932.51     1104.30     23.36 o 
   3   1   1    29864.83    29558.01    666.55 o 
   4   1   1        7.67        7.33      4.15 o 
   5   1   1      177.47      255.48     13.53 o 
   6   1   1       20.54       46.41      7.38 o 
   7   1   1     1680.75     1778.21     37.89 o 
   8   1   1      136.18      205.06     14.55 o 
   9   1   1      828.58      760.10     45.82 o 
  10   1   1      106.18      181.93     25.61 o 
  11   1   1        9.42       -7.56     11.74 o 
  12   1   1       79.79      113.58     19.68 o 
 -13   2   1       60.56       36.98     19.39 o 
 -12   2   1       63.02       52.71     18.31 o 
 -11   2   1      240.09      270.26     20.78 o 
 -10   2   1      219.75      234.66     21.13 o 
  -9   2   1     1212.61     1353.49     35.21 o 
  -8   2   1      697.23      665.20     22.42 o 
  -7   2   1      941.42      856.80     35.02 o 
  -6   2   1     7427.30     6861.61    160.56 o 
  -5   2   1       19.56        0.75      4.68 o 
  -4   2   1     6890.96     6187.56     96.01 o 
  -3   2   1       67.29       83.26      9.32 o 
  -2   2   1     2446.74     2867.54     39.51 o 
  -1   2   1      597.06      642.16     14.61 o 
   0   2   1    16850.18    16823.23    294.17 o 
   1   2   1       23.96       17.00     14.43 o 
   2   2   1    84753.97    71022.59   1419.77 o 
   3   2   1     1122.31     1258.09     34.60 o 
   4   2   1     1496.24     1098.92     25.27 o 
   5   2   1      795.52      643.76     21.34 o 
   6   2   1       12.76       13.44      6.40 o 
   7   2   1      747.49      743.54     21.96 o 
   8   2   1      162.31      175.62     13.89 o 
   9   2   1      165.07      256.73     17.92 o 
  10   2   1      102.32      121.90     14.98 o 
  11   2   1      105.05       95.54     20.72 o 
  12   2   1       61.49       83.00     19.21 o 
 -12   3   1      183.72      212.92     28.47 o 
 -11   3   1        6.93       22.02     13.64 o 
 -10   3   1      450.03      425.12     22.30 o 
  -9   3   1     1506.99     1536.92     38.13 o 
  -8   3   1      780.41      653.96     22.44 o 
  -7   3   1     1250.56     1072.47     27.31 o 
  -6   3   1     3528.28     3652.65     63.77 o 
  -4   3   1      219.24      269.99     13.11 o 
  -3   3   1      919.10      882.59     17.43 o 
  -2   3   1      408.96      408.95      9.12 o 
  -1   3   1     7786.39     8674.14    127.47 o 
   0   3   1       31.12       29.88      2.84 o 
   1   3   1    16640.38    16539.72    399.13 o 
   2   3   1      489.29      528.60     10.77 o 
   3   3   1     8289.47     8840.38    216.05 o 
   4   3   1      413.17      416.69     12.44 o 
   5   3   1     7010.43     6211.84     98.12 o 
   6   3   1        2.30       -0.48      6.25 o 
   7   3   1     1143.35     1247.64     29.73 o 
   8   3   1        2.27       -7.94      8.37 o 
   9   3   1       37.57       23.92     10.89 o 
  10   3   1       70.23       85.42     30.34 o 
  11   3   1       56.64       62.39     19.28 o 
  12   3   1      134.21      170.40     27.93 o 
 -12   4   1       31.65       40.52     21.65 o 
 -11   4   1       61.61       15.93     20.06 o 
 -10   4   1      218.67      239.22     25.66 o 
  -9   4   1      951.09      885.37     28.28 o 
  -8   4   1      560.56      529.06     20.21 o 
  -7   4   1       22.40       24.50      8.32 o 
  -6   4   1     5068.36     5494.99     90.37 o 
  -5   4   1      102.39       75.98      7.94 o 
  -4   4   1      172.70      122.86      8.09 o 
  -3   4   1       14.10       13.22      3.80 o 
  -1   4   1        0.20       -3.30      2.20 o 
   0   4   1     8616.54     9560.19    123.63 o 
   1   4   1       62.42       49.94      5.96 o 
   2   4   1    16298.20    15726.83    201.04 o 
   3   4   1       41.33       34.08      4.36 o 
   4   4   1    10134.86    10381.01    175.60 o 
   5   4   1      298.99      371.34     16.98 o 
   6   4   1      141.08      126.77     10.25 o 
   7   4   1       24.99       20.47      8.29 o 
   8   4   1      147.86      191.60     14.67 o 
   9   4   1      743.08      709.64     37.70 o 
  10   4   1       93.70       86.77     20.19 o 
  11   4   1        9.77       11.82     18.09 o 
  12   4   1       47.88       43.77     23.79 o 
 -12   5   1       87.74       69.67     24.01 o 
 -11   5   1      119.02      113.71     25.60 o 
 -10   5   1      523.11      540.35     31.40 o 
  -9   5   1       49.12       73.20     12.53 o 
  -8   5   1      572.06      633.34     22.13 o 
  -7   5   1      260.27      203.56     17.94 o 
  -6   5   1     1635.62     1770.52     36.91 o 
  -5   5   1     3171.51     3148.05     55.34 o 
  -4   5   1      176.39      135.78      8.00 o 
  -3   5   1     4317.87     5120.22     70.65 o 
  -2   5   1      509.13      558.94     12.47 o 
  -1   5   1    10567.21    10603.93    198.92 o 
   0   5   1       15.52       11.02      3.54 o 
   1   5   1      746.49      551.72     11.90 o 
   2   5   1      493.70      474.86     11.09 o 
   3   5   1     3424.05     4248.42     59.66 o 
   4   5   1     1419.76     1439.09     25.22 o 
   5   5   1      420.44      380.16     13.36 o 
   6   5   1      148.88      163.86     17.58 o 
   7   5   1     1440.21     1555.93     34.67 o 
   8   5   1       58.08       35.15     13.57 o 
   9   5   1     1429.13     1360.73     47.23 o 
  10   5   1      359.19      385.41     31.75 o 
  11   5   1       28.57       40.61     28.79 o 
  12   5   1      261.13      231.28     31.36 o 
 -12   6   1       15.55       12.24     47.20 o 
 -11   6   1      263.64      253.55     27.90 o 
 -10   6   1      218.64      225.49     26.43 o 
  -9   6   1      105.77       88.19     17.77 o 
  -8   6   1      362.98      342.10     17.74 o 
  -7   6   1      246.91      203.72     18.98 o 
  -6   6   1     2109.69     2135.73     42.51 o 
  -5   6   1      713.65      800.14     18.81 o 
  -4   6   1     1544.23     1657.66     29.09 o 
  -3   6   1     1121.20     1344.37     24.27 o 
  -2   6   1    14459.08    15236.16    196.31 o 
  -1   6   1      351.55      338.29     10.09 o 
   0   6   1    11516.20    11384.33    258.09 o 
   1   6   1       32.35       20.39      4.45 o 
   2   6   1    13574.11    13714.66    177.80 o 
   3   6   1      339.23      361.07     10.49 o 
   4   6   1     8245.74     9136.12    122.24 o 
   5   6   1      300.36      320.66     13.08 o 
   6   6   1     1335.24     1453.05     68.82 o 
   7   6   1      740.42      780.60     40.28 o 
   8   6   1       10.48        8.12     13.09 o 
   9   6   1      835.72      763.10     59.82 o 
  10   6   1      574.59      626.48     33.81 o 
  11   6   1      288.49      270.13     41.26 o 
  12   6   1       78.72       73.22     25.55 o 
 -12   7   1        7.52       -0.95     21.59 o 
 -11   7   1       37.18       26.76     21.51 o 
 -10   7   1      107.85       95.83     20.96 o 
  -9   7   1      333.73      399.75     29.98 o 
  -8   7   1       89.64       45.07     22.81 o 
  -7   7   1        7.36        2.43      8.46 o 
  -6   7   1      216.47      197.19     13.55 o 
  -5   7   1      105.39       78.07      7.85 o 
  -4   7   1      112.00      146.55      9.23 o 
  -3   7   1     4894.49     5209.34    106.18 o 
  -2   7   1      135.63      111.94      6.96 o 
  -1   7   1     8030.91     9498.42    125.99 o 
   0   7   1        4.31        1.92      4.73 o 
   1   7   1     1864.88     2090.01     33.86 o 
   2   7   1       11.23        0.70      6.65 o 
   3   7   1      176.61      117.07      7.62 o 
   4   7   1      145.37      138.96     10.12 o 
   5   7   1      723.29      620.32     16.24 o 
   6   7   1      294.41      268.24     20.88 o 
   7   7   1     1130.73     1202.97     40.72 o 
   8   7   1        0.58       -0.15     13.39 o 
   9   7   1      295.81      294.93     25.95 o 
  10   7   1      446.48      451.68     33.19 o 
  11   7   1      196.56      186.75     27.25 o 
 -11   8   1        2.74       30.33     20.88 o 
 -10   8   1        7.04        6.80     17.73 o 
  -9   8   1      452.90      514.47     50.61 o 
  -8   8   1       78.53       81.56     27.05 o 
  -7   8   1        2.57       -4.01      9.44 o 
  -6   8   1        4.36       -2.04      6.94 o 
  -5   8   1        9.46       -9.45      6.30 o 
  -4   8   1       20.11       28.36      6.78 o 
  -3   8   1      213.93      180.24      9.72 o 
  -2   8   1     1215.48     1403.56     31.21 o 
  -1   8   1       25.52       19.53      4.68 o 
   0   8   1     1542.37     1846.20     31.86 o 
   1   8   1        4.48       -5.85      5.26 o 
   2   8   1      315.90      239.28     10.45 o 
   3   8   1        2.54       -1.39      5.19 o 
   4   8   1        0.33        2.18      5.73 o 
   5   8   1       29.57        6.05     10.05 o 
   6   8   1      200.30      216.02     21.19 o 
   7   8   1      185.23      209.50     21.28 o 
   8   8   1        5.87       13.42     15.35 o 
   9   8   1       27.12       20.31     17.06 o 
  10   8   1      166.06      198.47     25.67 o 
  11   8   1      413.23      481.44     43.82 o 
 -11   9   1        3.06      -13.58     21.28 o 
 -10   9   1      222.15      194.92     26.23 o 
  -9   9   1      520.67      502.21     30.85 o 
  -8   9   1      374.06      311.71     26.90 o 
  -7   9   1      380.31      310.26     25.07 o 
  -6   9   1       85.87       79.07     17.11 o 
  -5   9   1      882.78      912.32     51.18 o 
  -4   9   1        2.10        3.14      6.77 o 
  -3   9   1     3116.95     3628.61     56.00 o 
  -2   9   1      248.03      235.95     11.47 o 
  -1   9   1     4888.83     5750.60     81.87 o 
   0   9   1       72.64       84.30      8.50 o 
   1   9   1     4130.44     5098.99     73.90 o 
   2   9   1        0.19       -0.14      5.94 o 
   3   9   1      336.96      391.07     13.86 o 
   4   9   1       79.86       86.26     11.79 o 
   5   9   1      632.53      672.13     37.73 o 
   6   9   1       11.19       15.40     14.56 o 
   7   9   1      332.10      313.83     25.51 o 
   8   9   1       21.11       38.16     35.05 o 
   9   9   1       20.41       12.65     17.82 o 
  10   9   1        1.41        2.60     20.40 o 
 -10  10   1      147.37      171.50     51.90 o 
  -9  10   1      530.43      434.64     31.62 o 
  -8  10   1      705.04      665.22     39.36 o 
  -7  10   1      675.78      623.84     25.91 o 
  -6  10   1      362.26      363.03     19.86 o 
  -5  10   1      873.42      862.59     28.83 o 
  -4  10   1       80.61      106.11     10.31 o 
  -3  10   1      307.71      316.98     18.74 o 
  -2  10   1     2299.45     2232.78     38.98 o 
  -1  10   1       64.60       61.77      8.41 o 
   0  10   1     3353.79     2719.63     45.15 o 
   1  10   1        9.16        6.74      8.25 o 
   2  10   1      436.33      294.67     13.16 o 
   3  10   1       54.73       60.80     11.27 o 
   4  10   1     2073.16     2031.68     45.76 o 
   5  10   1      147.09      137.38     14.50 o 
   6  10   1      460.56      455.04     21.44 o 
   7  10   1      249.15      194.56     24.81 o 
   8  10   1       41.42       37.84     17.59 o 
   9  10   1       93.67       99.00     22.37 o 
  10  10   1       11.27       -4.43     20.18 o 
 -10  11   1      221.42      225.41     45.12 o 
  -9  11   1      191.48      226.56     52.76 o 
  -8  11   1      394.65      433.33     60.19 o 
  -7  11   1     1017.13      953.29     32.37 o 
  -6  11   1       95.87       95.48     15.29 o 
  -5  11   1     1893.29     1757.96     42.99 o 
  -4  11   1       18.71        4.72      8.47 o 
  -3  11   1      223.11      238.94     23.38 o 
  -2  11   1       74.00       73.70     10.10 o 
  -1  11   1     1420.50     1272.02     29.47 o 
   0  11   1        1.28       -6.80      7.78 o 
   1  11   1     1549.96     1249.69     27.41 o 
   2  11   1        1.63      -14.58      9.72 o 
   3  11   1      976.99      805.04     38.03 o 
   4  11   1       62.74       33.28     12.39 o 
   5  11   1      241.85      222.68     18.27 o 
   6  11   1      172.23      170.08     17.40 o 
   7  11   1      177.91      213.99     25.24 o 
   8  11   1       34.44       53.64     21.30 o 
   9  11   1       82.17       99.47     24.80 o 
  -9  12   1        4.30       -2.88     21.34 o 
  -8  12   1      219.64      193.90     25.84 o 
  -7  12   1       65.75       93.53     16.43 o 
  -6  12   1       88.10       73.04     14.50 o 
  -5  12   1       84.01       91.92     15.16 o 
  -4  12   1      107.16       89.53     14.11 o 
  -3  12   1        8.57        6.14      9.32 o 
  -2  12   1      334.11      299.06     13.82 o 
  -1  12   1        0.41        2.41      8.56 o 
   0  12   1     1692.60     1652.93     33.52 o 
   1  12   1        4.40      -11.78      7.85 o 
   2  12   1      953.52      924.46     29.21 o 
   3  12   1        0.11       -7.40     10.99 o 
   4  12   1       85.25       90.56     16.32 o 
   5  12   1       26.82       21.65     15.37 o 
   6  12   1      334.55      374.87     22.83 o 
   7  12   1       19.96       -0.52     18.40 o 
   8  12   1       54.17       75.89     22.76 o 
   9  12   1        1.70       35.29     21.93 o 
  -8  13   1       58.12       62.15     22.32 o 
  -7  13   1        7.77       -9.90     14.94 o 
  -6  13   1       18.60       26.74     16.04 o 
  -5  13   1        1.72       -2.45     13.27 o 
  -4  13   1      105.84      116.87     17.71 o 
  -3  13   1      732.51      802.64     35.39 o 
  -2  13   1      103.92      104.70     12.48 o 
  -1  13   1      473.43      638.78     24.68 o 
   0  13   1        4.27      -11.23      9.14 o 
   1  13   1     1681.76     1822.10     44.51 o 
   2  13   1       17.74       19.04     12.66 o 
   3  13   1      660.90      555.12     24.95 o 
   4  13   1        2.80        6.00     12.94 o 
   5  13   1      851.79      665.92     46.11 o 
   6  13   1      138.59      136.82     18.92 o 
   7  13   1      129.14      109.44     19.01 o 
   8  13   1      139.73      153.30     26.51 o 
  -7  14   1       11.98       -4.13     17.45 o 
  -6  14   1      109.85      124.06     18.79 o 
  -5  14   1       17.37      -10.21     14.48 o 
  -4  14   1      564.92      591.17     26.03 o 
  -3  14   1       25.17       19.66     13.76 o 
  -2  14   1      872.74      874.30     30.44 o 
  -1  14   1        1.64      -15.35     10.24 o 
   0  14   1     1539.81     1633.47     57.33 o 
   1  14   1       16.61       -4.08     13.49 o 
   2  14   1     1813.43     1898.13     52.83 o 
   3  14   1       43.60       41.39     15.12 o 
   4  14   1       67.08       52.83     16.56 o 
   5  14   1       35.94       30.44     16.27 o 
   6  14   1      587.77      545.47     27.38 o 
   7  14   1       22.07        9.14     17.21 o 
  -6  15   1       11.76        1.56     16.97 o 
  -5  15   1       42.95       66.93     17.70 o 
  -4  15   1       61.23       59.32     17.00 o 
  -3  15   1        7.38       10.75     18.70 o 
  -2  15   1       63.48       25.16     18.85 o 
  -1  15   1      153.03      111.76     21.32 o 
   0  15   1        9.78      -11.08     13.75 o 
   1  15   1      723.41      688.70     28.68 o 
   2  15   1       20.09       21.90     15.47 o 
   3  15   1      376.23      412.35     26.19 o 
   4  15   1       18.34        5.69     16.07 o 
   5  15   1       84.91       86.42     19.29 o 
   6  15   1       77.72       39.76     35.22 o 
  -5  16   1       27.41       49.15     19.40 o 
  -4  16   1        3.47       16.69     21.38 o 
  -3  16   1        1.82       -9.53     20.91 o 
  -2  16   1      225.28      196.39     29.48 o 
  -1  16   1        0.34        6.19     20.22 o 
   0  16   1        1.73        2.53     19.42 o 
   1  16   1        0.36        5.46     15.38 o 
   2  16   1        1.69      -17.52     15.21 o 
   3  16   1       22.12       15.24     17.45 o 
   4  16   1        0.05       -2.50     31.35 o 
   5  16   1        9.51      -26.13     17.42 o 
  -3  17   1       69.59       63.46     24.86 o 
  -2  17   1        0.06      -30.79     20.52 o 
  -1  17   1      215.77      266.85     39.33 o 
   0  17   1        0.02      -32.72     21.81 o 
   1  17   1      331.01      394.14     34.68 o 
   2  17   1        1.16      -32.08     33.32 o 
   3  17   1      728.51      720.44     36.38 o 
 -12   0   2      103.99       61.46     21.34 o 
 -10   0   2      242.52      228.53     22.30 o 
  -8   0   2     1857.27     1907.04     69.61 o 
  -4   0   2    24139.20    22927.99    568.64 o 
  -2   0   2    55408.82    58406.72   1424.12 o 
   0   0   2     5614.08     7412.07    185.32 o 
   2   0   2    26219.35    23959.34    589.08 o 
   4   0   2    22504.14    18954.77    471.22 o 
   6   0   2    11986.46    10261.41    266.26 o 
   8   0   2     3710.90     3740.10     85.56 o 
  10   0   2       96.22       87.19     28.48 o 
  12   0   2      135.02      172.44     41.15 o 
 -13   1   2        0.41      -15.30     14.38 o 
 -12   1   2      356.55      402.97     29.43 o 
 -11   1   2       21.91       31.61     13.92 o 
 -10   1   2      437.05      519.79     23.01 o 
  -9   1   2       63.97       40.04     11.17 o 
  -8   1   2     1503.74     1443.09     34.95 o 
  -7   1   2        0.67      -10.97      7.31 o 
  -6   1   2      109.55       61.95      9.92 o 
  -4   1   2     2281.16     2467.15     51.54 o 
  -3   1   2     1822.93     2116.40     66.17 o 
  -2   1   2     1155.16     1257.50     24.31 o 
  -1   1   2     3930.55     4793.11     63.28 o 
   0   1   2        0.25       -0.31      1.61 o 
   1   1   2     2275.11     1809.62     29.05 o 
   2   1   2        8.02        0.42      2.88 o 
   3   1   2      992.11     1245.88     23.70 o 
   4   1   2     1026.06     1068.59     22.57 o 
   6   1   2     1838.10     1748.41     35.78 o 
   7   1   2      694.52      655.38     20.49 o 
   8   1   2      934.41      952.46     27.23 o 
   9   1   2        0.31        1.56      9.94 o 
  10   1   2       26.59       26.70     11.12 o 
  11   1   2       62.30       52.35     17.17 o 
  12   1   2      114.04       84.89     19.02 o 
 -13   2   2       12.56       -4.03     15.10 o 
 -12   2   2        5.78        7.04     15.67 o 
 -11   2   2      286.79      236.88     20.55 o 
 -10   2   2      121.04      137.79     15.48 o 
  -9   2   2      576.93      433.01     19.92 o 
  -8   2   2      679.92      561.13     21.51 o 
  -7   2   2      343.77      405.22     16.59 o 
  -6   2   2       39.95       22.78      7.09 o 
  -5   2   2      888.28      989.21     26.58 o 
  -4   2   2      209.75      256.67     10.08 o 
  -3   2   2      799.04      830.50     15.39 o 
  -2   2   2     2963.56     4025.05     48.72 o 
  -1   2   2      327.10      333.45      8.04 o 
   0   2   2    11047.92    13416.22    198.50 o 
   1   2   2        7.32        5.19      1.69 o 
   2   2   2     4288.21     5194.41     78.88 o 
   3   2   2      261.66      247.89      8.55 o 
   4   2   2     6585.89     7920.52    165.37 o 
   5   2   2      165.14      214.61     11.04 o 
   6   2   2     5987.80     6641.58    106.31 o 
   7   2   2      169.79      165.70     12.29 o 
   8   2   2      465.41      392.47     17.63 o 
   9   2   2       21.38       18.71     10.37 o 
  10   2   2       76.70       27.65     16.60 o 
  11   2   2      294.39      307.05     23.96 o 
  12   2   2        2.60       10.01     17.05 o 
 -12   3   2        5.03      -16.07     15.24 o 
 -11   3   2      127.22      108.51     17.38 o 
 -10   3   2      242.79      218.73     21.28 o 
  -9   3   2      788.46      782.46     26.47 o 
  -8   3   2      387.48      377.07     17.54 o 
  -7   3   2     3405.47     3603.67     76.49 o 
  -6   3   2      276.89      366.77     14.44 o 
  -5   3   2     5377.11     5171.02     83.69 o 
  -4   3   2       11.21        2.26      4.43 o 
  -3   3   2     9035.33     9499.64    123.84 o 
  -2   3   2      733.57      835.53     14.36 o 
  -1   3   2      695.97      844.33     14.41 o 
   0   3   2       64.92       60.68      5.10 o 
   1   3   2    31128.78    32741.68    986.28 o 
   2   3   2       33.52       19.56      4.38 o 
   3   3   2    18434.05    18332.48    281.62 o 
   4   3   2      232.30      214.78      9.48 o 
   5   3   2     6345.57     5710.52     91.20 o 
   6   3   2      998.39     1039.70     25.26 o 
   7   3   2       14.48        9.55      8.54 o 
   8   3   2       37.57       27.21     10.04 o 
   9   3   2      206.10      201.04     22.49 o 
  10   3   2      124.03      169.01     24.29 o 
  11   3   2      295.25      291.01     27.97 o 
  12   3   2       20.26       -7.93     20.39 o 
 -12   4   2        6.78      -21.12     19.81 o 
 -11   4   2      587.45      553.66     29.11 o 
 -10   4   2      112.84       94.30     14.39 o 
  -9   4   2     1631.80     1594.06     39.25 o 
  -8   4   2      136.83      178.54     14.91 o 
  -7   4   2     4902.56     4594.16     79.65 o 
  -5   4   2     2241.07     2111.32     40.08 o 
  -4   4   2       21.93       16.62      4.67 o 
  -3   4   2     1858.56     2001.27     33.21 o 
  -2   4   2       24.53       41.11      3.83 o 
  -1   4   2      210.11      170.39      5.52 o 
   0   4   2    15058.38    18092.27    390.75 o 
   1   4   2       17.62       15.09      2.61 o 
   2   4   2     5771.71     6167.49     97.27 o 
   3   4   2      728.71      737.80     33.48 o 
   4   4   2       58.70       34.10      5.44 o 
   5   4   2     1505.14     1508.37     27.73 o 
   6   4   2     1572.74     1512.42     32.50 o 
   7   4   2      283.85      301.81     14.82 o 
   8   4   2       77.58       69.71     34.05 o 
   9   4   2      207.98      263.77     24.14 o 
  10   4   2       45.98       64.47     19.88 o 
  11   4   2      237.40      227.13     26.98 o 
  12   4   2       17.16        0.23     20.69 o 
 -12   5   2       23.25       10.53     21.77 o 
 -11   5   2      139.85      135.94     23.76 o 
 -10   5   2      104.02       73.03     14.56 o 
  -9   5   2      387.54      413.81     19.99 o 
  -8   5   2        4.62       -0.02      9.49 o 
  -7   5   2     4207.00     4118.45     73.21 o 
  -6   5   2      194.90      165.52     11.85 o 
  -5   5   2     2009.17     1850.36     32.42 o 
  -4   5   2        3.92        6.90      4.70 o 
  -3   5   2     4333.04     5031.58     69.73 o 
  -2   5   2      232.67      210.10      6.70 o 
  -1   5   2     2421.53     2607.50     33.99 o 
   0   5   2      214.61      223.68      6.51 o 
   1   5   2    19331.35    19631.04    330.32 o 
   2   5   2        4.08        9.88      5.24 o 
   3   5   2    10850.08    12690.75    283.46 o 
   4   5   2       75.27       60.81      6.05 o 
   5   5   2     5098.84     5653.31     90.85 o 
   6   5   2       11.96       12.91      7.39 o 
   7   5   2      825.67      912.01     40.61 o 
   8   5   2       24.61       29.86     14.90 o 
   9   5   2      419.39      439.67     27.68 o 
  10   5   2       14.06       17.57     17.36 o 
  11   5   2       39.57       29.10     19.41 o 
  12   5   2       63.90       61.96     23.39 o 
 -12   6   2        4.21       14.41     35.98 o 
 -11   6   2      132.33      156.74     24.94 o 
 -10   6   2        0.47      -15.44     16.50 o 
  -9   6   2       15.54       -4.41     10.93 o 
  -8   6   2       18.10       21.86     13.34 o 
  -7   6   2      556.88      648.84     21.84 o 
  -6   6   2        4.05       -4.37     11.61 o 
  -5   6   2       49.80       35.78      6.99 o 
  -4   6   2      784.68      589.58     15.13 o 
  -3   6   2       82.68       72.22      6.35 o 
  -2   6   2     1804.05     1915.54     30.05 o 
  -1   6   2        1.57        6.04      4.60 o 
   1   6   2       10.31       11.49      4.02 o 
   2   6   2     3209.44     4096.74     57.82 o 
   3   6   2       59.42       52.63      4.80 o 
   4   6   2     1078.18      762.77     16.23 o 
   5   6   2       85.41       62.73      7.43 o 
   6   6   2      708.81      637.70     57.70 o 
   7   6   2       27.69       19.98     13.35 o 
   8   6   2       87.38       61.90     15.79 o 
   9   6   2       60.57       49.14     16.57 o 
  10   6   2       37.59       15.11     18.00 o 
  11   6   2        7.90      -28.91     19.27 o 
 -12   7   2       78.20       55.10     43.43 o 
 -11   7   2        8.88       13.56     34.37 o 
 -10   7   2      161.58      135.94     26.99 o 
  -9   7   2      379.94      360.97     20.35 o 
  -8   7   2      256.91      254.46     17.19 o 
  -7   7   2        7.06       19.94     14.25 o 
  -6   7   2      383.18      385.77     14.43 o 
  -5   7   2       77.42       49.47      7.63 o 
  -4   7   2      932.03      914.28     23.97 o 
  -2   7   2      805.22      802.50     17.54 o 
   0   7   2      244.56      265.93      8.52 o 
   2   7   2       31.28       15.90      4.73 o 
   3   7   2        5.41       -4.93      4.46 o 
   4   7   2      153.15      159.02      8.21 o 
   6   7   2      493.20      507.25     40.72 o 
   7   7   2        9.83       37.78     13.75 o 
   8   7   2      177.26      156.18     20.04 o 
   9   7   2       99.08      119.06     19.91 o 
  10   7   2      156.27      157.80     34.81 o 
  11   7   2       13.88      -23.87     20.26 o 
 -11   8   2       14.53       25.93     20.71 o 
 -10   8   2      153.51      149.34     24.95 o 
  -9   8   2      523.83      482.22     29.63 o 
  -8   8   2      405.60      326.25     22.39 o 
  -7   8   2       19.09       21.00      9.97 o 
  -6   8   2     1636.39     1446.56     33.45 o 
  -5   8   2      174.33      156.15     10.89 o 
  -4   8   2     3305.60     3538.39     54.71 o 
  -3   8   2       17.95        7.32      5.01 o 
  -2   8   2     5854.45     5506.74     97.86 o 
  -1   8   2        0.22       -1.02      4.62 o 
   0   8   2    22415.66    20273.11    298.04 o 
   1   8   2       41.99       46.85      7.65 o 
   2   8   2     3332.18     2523.99     88.28 o 
   3   8   2        2.22       -1.24      6.51 o 
   4   8   2     2776.91     2953.01     57.42 o 
   5   8   2       65.68       56.99     10.88 o 
   6   8   2     2145.74     2475.13     65.34 o 
   7   8   2        7.70       12.00     13.56 o 
   8   8   2      542.25      566.94     34.36 o 
   9   8   2       89.48       98.40     20.18 o 
  10   8   2      130.99      141.94     23.77 o 
  11   8   2        3.16       10.27     21.34 o 
 -11   9   2        5.81        9.76     21.04 o 
 -10   9   2      258.55      353.79     32.41 o 
  -9   9   2      281.11      309.67     35.65 o 
  -8   9   2      336.43      360.56     37.67 o 
  -7   9   2      105.87      162.41     13.14 o 
  -6   9   2      683.34      656.38     19.88 o 
  -5   9   2     1107.51     1209.25     26.44 o 
  -4   9   2      172.53      199.34     19.74 o 
  -2   9   2       77.56       65.46      7.83 o 
  -1   9   2      744.41      904.36     17.73 o 
   0   9   2      110.77      101.14      7.63 o 
   2   9   2       15.55        9.26      7.22 o 
   3   9   2       30.45       36.91      9.54 o 
   4   9   2      112.48       97.06     12.22 o 
   5   9   2      692.26      798.52     26.04 o 
   6   9   2      177.06      171.75     20.29 o 
   7   9   2        0.22       -6.20     14.54 o 
   8   9   2      105.15      102.77     19.68 o 
   9   9   2       97.51       82.13     20.28 o 
  10   9   2       63.86       62.22     22.08 o 
 -10  10   2       30.96       54.24     22.27 o 
  -9  10   2      420.00      401.87     32.57 o 
  -8  10   2      114.64      198.26     24.08 o 
  -7  10   2      453.62      481.07     22.98 o 
  -6  10   2      508.42      552.41     21.34 o 
  -5  10   2       46.19       39.97      9.30 o 
  -4  10   2      330.05      263.95     13.52 o 
  -3  10   2        9.62        7.77      8.05 o 
  -2  10   2      266.31      302.25     13.18 o 
  -1  10   2      134.92      149.85     10.48 o 
   0  10   2     1962.16     2416.38     32.64 o 
   1  10   2       11.35       16.95      7.18 o 
   2  10   2      737.66      744.32     24.19 o 
   3  10   2        0.65       -5.77      9.56 o 
   4  10   2     1143.23      949.88     29.19 o 
   5  10   2        0.42        5.40     15.52 o 
   6  10   2        3.83        3.38     16.73 o 
   7  10   2       31.22       26.79     17.94 o 
   8  10   2       22.87       37.33     18.45 o 
   9  10   2        4.86       18.18     19.06 o 
  10  10   2        6.87       -0.19     21.87 o 
 -10  11   2       15.43       32.28     30.22 o 
  -9  11   2      265.17      185.86     26.87 o 
  -8  11   2       35.08       41.30     19.39 o 
  -7  11   2     1304.16     1114.76     35.42 o 
  -6  11   2       26.04       16.44     12.20 o 
  -5  11   2      695.83      626.52     19.66 o 
  -4  11   2       24.31       18.83      9.06 o 
  -3  11   2      374.26      505.77     17.58 o 
  -2  11   2       66.67       59.83      9.57 o 
  -1  11   2     3970.20     4692.43     71.19 o 
   0  11   2       11.19       -0.50      7.82 o 
   1  11   2     4737.62     5347.20     94.42 o 
   2  11   2       16.03       10.97     11.21 o 
   3  11   2     3385.60     3707.20     72.17 o 
   4  11   2       15.98        9.59     11.59 o 
   5  11   2      984.00     1037.50     32.44 o 
   6  11   2       57.97       50.97     14.24 o 
   7  11   2      379.48      298.76     28.71 o 
   8  11   2        0.21        4.59     20.68 o 
   9  11   2      120.65      108.94     24.44 o 
  -9  12   2      271.71      278.59     32.68 o 
  -8  12   2       27.28       50.79     21.21 o 
  -7  12   2      536.66      501.21     33.69 o 
  -6  12   2        3.98       14.04     13.07 o 
  -5  12   2      353.87      349.28     21.61 o 
  -4  12   2       52.94       28.74      9.88 o 
  -3  12   2      178.06      188.22     14.31 o 
  -2  12   2      662.56      831.54     22.65 o 
  -1  12   2      156.07      148.91     13.32 o 
   0  12   2      109.45      106.73     17.72 o 
   1  12   2        0.11       -6.73     10.30 o 
   2  12   2       99.24      111.67     15.63 o 
   3  12   2      106.34       97.53     14.47 o 
   4  12   2        0.10       14.61     12.24 o 
   5  12   2      154.70      127.50     17.23 o 
   6  12   2      290.18      274.41     21.97 o 
   7  12   2       79.09       67.23     25.38 o 
   8  12   2        2.29       -4.43     19.00 o 
   9  12   2      196.05      179.20     27.59 o 
  -8  13   2        4.03       -7.39     17.08 o 
  -7  13   2      149.79      187.14     20.57 o 
  -6  13   2       63.52       64.27     20.48 o 
  -5  13   2      511.01      481.46     24.93 o 
  -4  13   2        2.36       -0.39     12.50 o 
  -3  13   2      268.97      236.37     21.67 o 
  -2  13   2       62.06       46.55     11.12 o 
  -1  13   2      563.40      590.16     31.64 o 
   0  13   2       12.21      -12.28     11.95 o 
   1  13   2     1634.40     1503.53     39.80 o 
   2  13   2        6.82       13.66     13.22 o 
   3  13   2      997.02      987.84     32.58 o 
   4  13   2        0.41       -8.10     12.63 o 
   5  13   2      971.57      952.91     33.10 o 
   6  13   2       15.53       -4.68     14.83 o 
   7  13   2       95.05      137.61     26.21 o 
   8  13   2        2.17        1.71     21.83 o 
  -7  14   2        5.52       19.11     17.16 o 
  -6  14   2      251.84      224.10     24.95 o 
  -5  14   2        4.84       11.23     14.85 o 
  -4  14   2       16.14      -10.30     16.34 o 
  -3  14   2        6.99        3.08     13.34 o 
  -2  14   2      166.89      176.54     18.98 o 
  -1  14   2        4.65        8.70     12.49 o 
   0  14   2       15.46        8.70     13.25 o 
   1  14   2        4.64        1.58     17.84 o 
   2  14   2      157.10      166.30     18.88 o 
   3  14   2        1.48       -5.13     14.16 o 
   4  14   2      233.08      276.10     22.50 o 
   5  14   2       20.45        2.40     13.18 o 
   6  14   2        4.15       11.66     16.75 o 
   7  14   2        2.32       12.64     22.69 o 
  -6  15   2      340.95      373.12     33.48 o 
  -5  15   2        5.04       11.76     17.98 o 
  -4  15   2       78.63       85.56     23.97 o 
  -3  15   2      199.78      299.31     33.65 o 
  -2  15   2        6.47      -12.76     17.28 o 
  -1  15   2        4.14       -7.11     14.06 o 
   0  15   2        2.09       20.89     15.16 o 
   1  15   2        3.38        3.09     18.62 o 
   2  15   2       28.26       39.28     17.11 o 
   3  15   2       34.95       37.36     23.84 o 
   4  15   2       63.26       43.56     28.23 o 
   5  15   2       91.32       49.60     27.80 o 
   6  15   2       19.45        7.84     18.40 o 
  -5  16   2        0.67       -8.13     22.92 o 
  -4  16   2      399.06      396.07     65.35 o 
  -3  16   2       26.00       39.92     21.86 o 
  -2  16   2      530.38      494.95     35.81 o 
  -1  16   2        2.44       -0.53     20.30 o 
   0  16   2      594.64      526.04     46.05 o 
   1  16   2        3.15        5.66     16.42 o 
   2  16   2     2206.01     2112.57     57.48 o 
   3  16   2        0.28        6.65     17.43 o 
   4  16   2     1269.89     1215.35     51.94 o 
  -3  17   2      129.96       30.21     50.38 o 
  -2  17   2        5.52      -14.21     21.32 o 
  -1  17   2        0.27      -18.94     29.48 o 
   0  17   2       11.98       11.53     28.55 o 
   1  17   2        1.15       -7.11     18.20 o 
   2  17   2        0.89       -2.65     18.72 o 
 -13   0   3       54.32       91.64     24.39 o 
 -11   0   3        9.07        4.44     31.31 o 
  -9   0   3     2238.32     1905.48     74.00 o 
  -7   0   3      238.59      218.55     22.45 o 
  -5   0   3     3432.09     3981.06    113.85 o 
  -3   0   3     1954.32     2028.35     61.22 o 
  -1   0   3      130.29      105.93      7.78 o 
   1   0   3       12.93        9.40      4.10 o 
   3   0   3       74.27       71.27      8.20 o 
   5   0   3      313.29      379.21     17.65 o 
   7   0   3      541.69      584.73     25.03 o 
   9   0   3        2.80      -18.50     12.33 o 
  11   0   3      147.98      162.21     37.49 o 
 -13   1   3        4.03      -22.82     15.22 o 
 -12   1   3       33.16        3.85     13.47 o 
 -11   1   3        4.65        1.10     12.49 o 
 -10   1   3      287.73      332.21     21.25 o 
  -9   1   3     1045.14      973.43     59.68 o 
  -8   1   3      139.27      175.76     24.87 o 
  -7   1   3      478.93      458.40     20.62 o 
  -6   1   3      593.42      454.68     19.21 o 
  -5   1   3     5512.24     6194.25    329.69 o 
  -4   1   3     1094.68      992.98     26.47 o 
  -3   1   3     4517.20     5013.39    120.23 o 
  -2   1   3     3213.19     3393.45     42.56 o 
  -1   1   3     2348.56     3020.07     48.23 o 
   0   1   3     1237.51     1366.37     21.09 o 
   1   1   3     8548.25     8614.61    100.39 o 
   2   1   3       16.04       19.46      4.45 o 
   3   1   3       83.22      102.18     24.72 o 
   4   1   3      152.78      183.44      9.29 o 
   5   1   3     4729.98     5177.00    118.36 o 
   6   1   3      158.59      116.67     10.02 o 
   7   1   3     2929.59     3209.72     59.09 o 
   8   1   3      182.23      213.12     15.11 o 
   9   1   3        3.80      -14.01      9.34 o 
  10   1   3      332.69      376.40     23.73 o 
  11   1   3      113.93      120.26     18.22 o 
  12   1   3       29.28       34.69     23.91 o 
 -13   2   3        9.81        9.42     17.18 o 
 -12   2   3        9.90        9.47     15.72 o 
 -11   2   3       58.57       67.00     15.53 o 
 -10   2   3      228.73      238.92     34.94 o 
  -9   2   3     1620.12     1675.12     40.69 o 
  -8   2   3      407.14      398.43     30.97 o 
  -7   2   3     1522.01     1371.29     32.31 o 
  -6   2   3     2084.60     1705.57     41.46 o 
  -5   2   3     1968.37     1782.51     48.10 o 
  -4   2   3     3291.00     2939.91     50.15 o 
  -3   2   3      207.64      209.32      6.71 o 
  -2   2   3    18802.74    19355.80    245.94 o 
  -1   2   3      494.03      544.59     11.06 o 
   0   2   3    56666.43    53416.18   1690.31 o 
   1   2   3       24.41       21.63      2.67 o 
   2   2   3     4991.48     4481.81     69.27 o 
   3   2   3       44.91       55.43      8.11 o 
   4   2   3    10624.58    10172.00    195.91 o 
   5   2   3      554.01      455.34     15.33 o 
   6   2   3     1829.29     1483.36     32.10 o 
   7   2   3     1142.11     1081.89     28.63 o 
   8   2   3      625.76      675.73     22.91 o 
   9   2   3      172.55      217.22     22.53 o 
  10   2   3      831.93      795.05     40.94 o 
  11   2   3       81.69       89.36     17.74 o 
  12   2   3       17.87       23.66     23.02 o 
 -12   3   3       18.88       28.01     16.15 o 
 -11   3   3       24.52       31.33     13.22 o 
 -10   3   3      525.11      542.35     24.03 o 
  -9   3   3      320.87      292.13     18.45 o 
  -8   3   3      795.11      840.45     25.41 o 
  -7   3   3     1242.57     1052.53     27.73 o 
  -6   3   3      992.34      960.24     24.52 o 
  -5   3   3     2310.36     1841.78     36.13 o 
  -4   3   3       46.82       50.70      5.51 o 
  -3   3   3     1131.79     1163.85     18.33 o 
  -2   3   3       36.94       19.37      3.15 o 
  -1   3   3    15262.59    14841.08    171.05 o 
   0   3   3      647.34      578.83     10.29 o 
   2   3   3       31.24       29.06      5.20 o 
   3   3   3     3073.92     3190.43     71.47 o 
   4   3   3      348.34      320.69     22.32 o 
   5   3   3     1395.21     1151.12     25.56 o 
   6   3   3      315.25      313.13     13.83 o 
   7   3   3     2974.21     2842.62     53.82 o 
   8   3   3      151.36      121.75     17.85 o 
   9   3   3      462.33      494.46     28.97 o 
  10   3   3      304.50      351.80     28.04 o 
  11   3   3       32.80       18.49     20.62 o 
  12   3   3       12.32        5.01     17.55 o 
 -12   4   3        6.19       12.63     16.06 o 
 -11   4   3       23.57       27.02     14.39 o 
 -10   4   3      101.54      120.48     15.56 o 
  -9   4   3        3.11      -14.31      9.69 o 
  -8   4   3      749.96      749.39     28.38 o 
  -7   4   3       12.73        8.17      9.91 o 
  -6   4   3     1310.75     1354.79     30.85 o 
  -5   4   3       16.95       17.30      6.39 o 
  -4   4   3      210.56      154.36      8.37 o 
  -3   4   3      312.10      385.42      9.56 o 
  -1   4   3      662.78      669.79     12.00 o 
   0   4   3     9858.48    11300.11    120.00 o 
   1   4   3       10.49        4.02      2.27 o 
   2   4   3    10881.70    11494.48    184.15 o 
   3   4   3        8.96        9.35      7.27 o 
   4   4   3     4574.43     4500.19    118.37 o 
   5   4   3      134.14      127.92     10.95 o 
   6   4   3     1039.36      873.18     22.52 o 
   7   4   3       74.32       62.09     14.29 o 
   8   4   3      523.10      478.05     26.36 o 
   9   4   3      191.58      203.49     31.96 o 
  10   4   3      292.32      313.57     35.03 o 
  11   4   3        1.43       -9.35     28.77 o 
 -12   5   3       87.96       95.77     23.56 o 
 -11   5   3        3.14        9.26     13.87 o 
 -10   5   3      199.12      193.78     17.97 o 
  -9   5   3      190.11      185.13     25.19 o 
  -8   5   3     1303.34     1438.13     35.72 o 
  -7   5   3      957.84      879.78     25.33 o 
  -6   5   3     1248.53     1304.03     30.64 o 
  -5   5   3     2008.66     2016.89     34.52 o 
  -4   5   3      971.83      861.83     33.30 o 
  -3   5   3       81.13      104.92      6.18 o 
  -2   5   3      148.13      147.05      6.39 o 
   0   5   3       56.71       82.06      5.66 o 
   2   5   3       41.28       39.32      5.33 o 
   3   5   3     2738.23     2938.58     52.10 o 
   4   5   3       83.74       96.36     12.36 o 
   5   5   3     5526.26     5732.96    118.44 o 
   6   5   3      210.38      204.14     15.50 o 
   7   5   3       82.98      107.13     16.72 o 
   8   5   3      574.63      528.60     27.86 o 
   9   5   3       23.82       16.12     15.16 o 
  10   5   3      164.99      188.29     28.20 o 
  11   5   3       19.57       41.02     19.45 o 
 -12   6   3       33.18       25.39     22.92 o 
 -11   6   3       68.92       64.70     21.63 o 
 -10   6   3       36.88       22.97     13.12 o 
  -9   6   3      571.72      504.32     26.76 o 
  -8   6   3      858.57      815.37     26.14 o 
  -7   6   3     1536.94     1367.52     33.41 o 
  -6   6   3     2229.62     2166.73     43.77 o 
  -5   6   3     1955.33     2106.87     53.44 o 
  -4   6   3     4638.67     5099.74     72.70 o 
  -3   6   3       60.97       65.30      5.80 o 
  -2   6   3     3408.74     2987.41     39.94 o 
  -1   6   3       12.30        1.92      3.58 o 
   0   6   3     4438.44     3658.98     60.11 o 
   1   6   3        5.20        4.29      4.04 o 
   2   6   3    12748.83    12618.50    193.24 o 
   3   6   3      116.34       91.08      7.37 o 
   4   6   3      121.94      116.09     11.08 o 
   5   6   3      384.09      414.07     22.55 o 
   6   6   3      728.39      815.83     59.78 o 
   7   6   3       86.78      102.31     31.72 o 
   8   6   3     1602.15     1589.99     50.82 o 
   9   6   3        1.48        7.55     15.13 o 
  10   6   3      210.86      206.30     33.92 o 
  11   6   3        6.12       31.11     21.22 o 
 -12   7   3      161.61      119.39     25.99 o 
 -11   7   3       28.74       23.01     19.35 o 
 -10   7   3       15.14       11.49     17.15 o 
  -9   7   3       70.07      115.80     15.17 o 
  -8   7   3      331.38      233.37     16.89 o 
  -7   7   3      501.94      577.44     30.86 o 
  -6   7   3      467.97      403.82     15.51 o 
  -5   7   3     1506.16     1592.34     30.34 o 
  -4   7   3      557.50      662.05     17.00 o 
  -3   7   3       14.32       16.38      5.93 o 
  -2   7   3      178.32      132.60      7.23 o 
  -1   7   3     1031.66     1138.40     19.25 o 
   1   7   3     1035.60     1394.27     24.30 o 
   2   7   3        5.61       12.27      7.03 o 
   3   7   3     4850.11     5049.48     86.23 o 
   4   7   3        1.91       -0.79      8.40 o 
   5   7   3     1810.90     1891.77     52.20 o 
   6   7   3       15.14       33.65     13.36 o 
   7   7   3      237.74      228.03     21.91 o 
   8   7   3      244.43      262.44     34.71 o 
   9   7   3        6.85        8.33     15.93 o 
  10   7   3       41.21       46.63     18.85 o 
  11   7   3        1.15       -6.37     20.43 o 
 -11   8   3      119.62      104.83     26.45 o 
 -10   8   3       12.12       -4.64     18.16 o 
  -9   8   3       81.63      146.47     28.50 o 
  -8   8   3        0.10        0.87     11.75 o 
  -7   8   3      194.76      291.41     17.91 o 
  -6   8   3       69.34       70.84      9.60 o 
  -5   8   3      270.18      238.43     12.75 o 
  -4   8   3        4.63        3.21      6.33 o 
  -3   8   3       31.79       54.81      6.24 o 
  -2   8   3      664.46      624.49     13.96 o 
  -1   8   3       24.93       28.97      5.42 o 
   0   8   3     2799.37     2943.39     45.40 o 
   1   8   3       10.47        1.46      5.00 o 
   2   8   3       54.64       41.56      8.82 o 
   3   8   3       32.71       33.99     15.62 o 
   4   8   3        9.41        9.44      9.72 o 
   5   8   3       71.36       47.45     17.92 o 
   6   8   3      174.31      151.79     35.31 o 
   7   8   3       65.57       59.56     16.57 o 
   8   8   3        0.28       -6.07     18.74 o 
   9   8   3       12.55       -0.26     17.47 o 
  10   8   3        0.28       -2.26     18.84 o 
 -11   9   3       36.87       22.96     26.07 o 
 -10   9   3      105.72       67.90     22.36 o 
  -9   9   3       79.62       50.59     22.03 o 
  -8   9   3      195.78      147.97     18.74 o 
  -7   9   3      164.74      164.28     18.17 o 
  -6   9   3       82.67       84.11     10.92 o 
  -5   9   3     1122.22     1106.93     25.34 o 
  -4   9   3      343.64      394.39     14.54 o 
  -3   9   3      659.40      528.07     20.51 o 
  -2   9   3      349.64      321.04     10.90 o 
  -1   9   3     2311.06     2458.29     35.90 o 
   0   9   3       67.66       42.55      6.42 o 
   2   9   3        0.85        6.65      8.68 o 
   3   9   3     5812.49     6213.66    106.15 o 
   4   9   3        7.85       -6.20      9.29 o 
   5   9   3      743.35      665.30     30.77 o 
   6   9   3       97.05      109.98     30.81 o 
   7   9   3      475.75      434.54     30.47 o 
   8   9   3      107.13       82.91     19.42 o 
   9   9   3       12.49       -1.09     18.39 o 
  10   9   3       12.44        2.40     24.52 o 
 -10  10   3       42.07       34.02     31.85 o 
  -9  10   3      542.53      552.31     34.75 o 
  -8  10   3      266.46      284.15     37.19 o 
  -7  10   3      279.06      238.75     15.64 o 
  -6  10   3      318.14      384.25     17.02 o 
  -5  10   3      392.91      374.31     15.49 o 
  -4  10   3     1189.66     1389.58     29.12 o 
  -3  10   3      433.68      447.91     15.44 o 
  -2  10   3     1493.05     1529.89     42.09 o 
  -1  10   3      489.44      518.85     16.53 o 
   0  10   3     2199.89     1825.13     45.72 o 
   1  10   3       58.07       84.71     10.00 o 
   2  10   3     4229.03     4185.82     77.13 o 
   3  10   3       70.42       52.55     12.07 o 
   4  10   3     1210.71     1242.93     34.16 o 
   5  10   3      213.88      206.30     17.33 o 
   6  10   3     1240.76     1235.94     45.41 o 
   7  10   3      214.52      269.16     26.82 o 
   8  10   3      344.01      325.01     30.17 o 
   9  10   3       25.41       31.93     20.76 o 
 -10  11   3      107.70      125.84     27.77 o 
  -9  11   3      237.65      264.62     29.56 o 
  -8  11   3      265.68      319.34     28.99 o 
  -7  11   3        1.77       -9.07     12.85 o 
  -6  11   3      172.65      221.54     32.58 o 
  -5  11   3       70.06       61.28     12.78 o 
  -4  11   3      160.04      143.37     19.62 o 
  -3  11   3     1782.73     2007.37     43.91 o 
  -2  11   3       16.83       10.79      8.38 o 
  -1  11   3     3989.99     4106.23     69.57 o 
   0  11   3        0.57       -5.83     10.27 o 
   1  11   3     3062.58     2813.71     86.05 o 
   2  11   3        1.99        8.82     10.96 o 
   3  11   3     4059.55     3688.37     83.04 o 
   4  11   3       46.77       54.85     13.81 o 
   5  11   3      675.52      813.85     29.14 o 
   6  11   3       38.22       29.93     18.42 o 
   7  11   3      583.81      654.38     57.85 o 
   8  11   3       58.10       62.46     21.07 o 
   9  11   3        1.86       -8.09     19.33 o 
  -9  12   3      100.76      115.62     25.01 o 
  -8  12   3      112.70      162.59     20.95 o 
  -7  12   3      185.32      147.95     30.04 o 
  -6  12   3      259.64      290.30     30.58 o 
  -5  12   3      209.55      180.43     14.75 o 
  -4  12   3      511.84      402.17     17.28 o 
  -3  12   3        0.21       -4.19      9.52 o 
  -2  12   3      222.43      166.63     16.78 o 
  -1  12   3       16.36       -0.14     10.65 o 
   0  12   3       78.01       82.05     13.53 o 
   1  12   3        0.09       15.38     11.29 o 
   2  12   3      396.47      400.28     21.34 o 
   3  12   3        1.11        4.33     12.67 o 
   4  12   3      907.85      788.75     29.23 o 
   5  12   3        2.69       -9.93     13.49 o 
   6  12   3      292.62      275.06     40.21 o 
   7  12   3        2.26       15.58     19.23 o 
   8  12   3       49.68       70.43     22.07 o 
  -8  13   3      107.34      109.81     28.37 o 
  -7  13   3      355.07      326.13     34.41 o 
  -6  13   3      253.97      278.48     22.91 o 
  -5  13   3      935.17      840.41     34.02 o 
  -4  13   3      162.25      173.39     30.70 o 
  -3  13   3      287.41      379.75     18.24 o 
  -2  13   3       35.49       29.88     13.09 o 
  -1  13   3       27.32        0.43     13.61 o 
   0  13   3        0.99       -1.04     11.90 o 
   1  13   3      150.68      164.97     17.34 o 
   2  13   3        2.55        3.46     13.28 o 
   3  13   3      853.98      794.89     29.18 o 
   4  13   3       47.72       35.09     15.33 o 
   5  13   3      473.37      461.57     26.08 o 
   6  13   3       29.97       25.54     18.96 o 
   7  13   3       59.83       60.74     22.25 o 
  -7  14   3      251.46      263.28     24.82 o 
  -6  14   3      339.81      351.77     25.52 o 
  -5  14   3      281.85      312.06     22.99 o 
  -4  14   3      502.93      472.41     32.54 o 
  -3  14   3       96.84       81.00     23.39 o 
  -2  14   3      499.49      524.63     25.06 o 
  -1  14   3        2.07        1.45     13.13 o 
   0  14   3      228.19      244.87     20.38 o 
   1  14   3        0.21        0.39     13.23 o 
   2  14   3      210.16      238.07     21.10 o 
   3  14   3       14.77       -1.75     22.38 o 
   4  14   3     1229.05     1315.04     40.83 o 
   5  14   3       27.85       10.36     16.65 o 
   6  14   3      273.72      285.65     21.53 o 
   7  14   3       10.80       26.76     23.05 o 
  -6  15   3      151.95      147.95     24.90 o 
  -5  15   3      264.78      233.35     29.60 o 
  -4  15   3       42.56       48.54     22.50 o 
  -3  15   3      442.25      472.87     33.10 o 
  -2  15   3        5.32      -11.52     14.40 o 
  -1  15   3       37.67       27.25     16.17 o 
   0  15   3        4.14       14.89     14.42 o 
   1  15   3       79.92       89.35     18.89 o 
   2  15   3        6.97       -4.01     16.97 o 
   3  15   3      472.30      528.23     30.05 o 
   4  15   3        2.24      -11.94     16.78 o 
   5  15   3       89.33      155.22     37.38 o 
  -5  16   3      117.81      115.53     26.45 o 
  -4  16   3       13.06       -8.04     23.05 o 
  -3  16   3       54.42       30.45     22.14 o 
  -2  16   3       14.98       20.34     21.02 o 
  -1  16   3        4.58      -19.13     16.49 o 
   0  16   3       22.53       25.48     16.87 o 
   1  16   3       13.48        0.66     16.67 o 
   2  16   3        7.34       13.55     18.18 o 
   3  16   3        2.60      -10.73     17.83 o 
   4  16   3        0.31      -13.95     18.77 o 
  -2  17   3       43.63       26.31     24.61 o 
  -1  17   3      250.25      287.81     32.22 o 
   0  17   3        2.71       13.32     22.56 o 
   1  17   3      556.92      606.55     32.31 o 
 -12   0   4        5.46      -11.65     18.73 o 
 -10   0   4      335.49      296.45     35.28 o 
  -8   0   4      692.36      737.42     40.21 o 
  -6   0   4     9636.21     9922.31    262.79 o 
  -4   0   4    19627.77    19060.50    478.40 o 
  -2   0   4    33097.71    34861.52    625.02 o 
   0   0   4    16567.59    17982.31    324.95 o 
   2   0   4     7574.26     7778.76    119.90 o 
   4   0   4     8687.03     7358.64    141.59 o 
   6   0   4     5749.42     4956.06    129.15 o 
   8   0   4      427.11      415.35     23.72 o 
  10   0   4      219.84      233.04     38.48 o 
 -13   1   4        0.07       -4.25     16.11 o 
 -12   1   4       20.23       40.18     14.47 o 
 -11   1   4        5.04        7.78     14.22 o 
 -10   1   4      561.81      672.11     29.53 o 
  -9   1   4       36.96       31.23     12.02 o 
  -8   1   4      651.71      656.95     22.51 o 
  -7   1   4       15.54       -5.01      9.08 o 
  -6   1   4     5190.85     5276.38    182.20 o 
  -5   1   4        1.11       -7.91      6.17 o 
  -4   1   4     4027.87     4063.35     81.32 o 
  -3   1   4     3840.37     4135.67     67.61 o 
  -2   1   4     2729.32     2897.53     37.68 o 
  -1   1   4     3148.96     3290.03     46.97 o 
   0   1   4      263.96      261.82      7.70 o 
   2   1   4        5.44        5.22      3.49 o 
   3   1   4       16.27       11.44      5.06 o 
   4   1   4       70.67       68.82     10.19 o 
   6   1   4      254.64      240.38     13.20 o 
   7   1   4      197.90      254.62     13.41 o 
   8   1   4       35.62       26.01      9.46 o 
   9   1   4      153.79      151.98     19.60 o 
  10   1   4       88.64      102.12     16.88 o 
  11   1   4       15.46       -4.72     20.72 o 
 -12   2   4        0.14       -6.55     14.97 o 
 -11   2   4      127.96      119.60     17.10 o 
 -10   2   4       26.03       16.19     12.37 o 
  -9   2   4      109.67      106.54     27.46 o 
  -8   2   4       85.70       53.58     10.61 o 
  -7   2   4      433.70      404.26     21.86 o 
  -6   2   4     1543.87     1480.83     32.62 o 
  -5   2   4       20.56       21.39      6.45 o 
  -4   2   4     1481.95     1459.43     29.18 o 
  -3   2   4      806.74      871.30     15.05 o 
  -2   2   4     1232.54     1033.29     16.86 o 
  -1   2   4      276.76      340.99      8.09 o 
   1   2   4        0.38       -2.11      2.71 o 
   2   2   4     3301.93     2845.23     41.03 o 
   3   2   4        2.71       -4.35      4.55 o 
   4   2   4     1981.41     2430.70     69.10 o 
   5   2   4        8.86        7.39      6.03 o 
   6   2   4      175.37      216.31     12.90 o 
   7   2   4      347.33      361.62     16.89 o 
   8   2   4       88.08       80.77     16.17 o 
   9   2   4      377.09      400.62     26.30 o 
  10   2   4        7.73       -1.09     14.27 o 
  11   2   4        0.65       13.06     21.02 o 
 -12   3   4        3.13      -18.07     14.79 o 
 -11   3   4       41.07       17.91     27.88 o 
 -10   3   4        8.51       -7.51     11.42 o 
  -9   3   4        4.95        0.31     10.53 o 
  -8   3   4        9.47        9.23      8.99 o 
  -7   3   4     1955.81     1972.53     41.75 o 
  -6   3   4       69.42       85.26     15.83 o 
  -5   3   4     1021.54      977.19     23.76 o 
  -4   3   4        3.76        2.75      4.58 o 
  -3   3   4      985.25      914.64     17.45 o 
  -2   3   4        3.46       -3.87      3.81 o 
  -1   3   4     1511.25     1726.69     24.59 o 
   0   3   4      145.81      106.55      5.07 o 
   1   3   4     1737.51     2098.17     44.02 o 
   2   3   4        2.65       -0.29      4.51 o 
   3   3   4     3631.08     3428.37     59.51 o 
   4   3   4        0.75        8.41      5.74 o 
   5   3   4     2431.31     1948.17     37.64 o 
   6   3   4       10.07        3.96      7.24 o 
   7   3   4     3324.14     3225.19     77.38 o 
   8   3   4       10.72       -4.58     12.79 o 
   9   3   4     1886.12     1919.52     57.40 o 
  10   3   4       24.51        8.90     28.08 o 
  11   3   4       19.65      -21.04     16.03 o 
 -12   4   4        0.39       24.40     17.05 o 
 -11   4   4      268.27      284.48     22.57 o 
 -10   4   4       13.04       22.01     12.73 o 
  -9   4   4      243.46      229.79     17.37 o 
  -8   4   4       32.99       12.91     10.79 o 
  -7   4   4     3938.72     3848.30     69.63 o 
  -6   4   4      203.24      169.84     17.03 o 
  -5   4   4     2632.89     2525.46     46.76 o 
  -4   4   4      292.33      409.75     11.98 o 
  -3   4   4      836.62      773.37     14.49 o 
  -2   4   4     2061.54     2591.51     34.55 o 
  -1   4   4      467.00      360.70      8.47 o 
   1   4   4      194.18      198.18      5.78 o 
   2   4   4       10.16       -7.72      5.15 o 
   3   4   4       83.30       90.61      8.92 o 
   4   4   4      208.65      241.84      9.61 o 
   5   4   4      352.32      375.71     20.43 o 
   7   4   4      690.71      654.40     29.02 o 
   8   4   4       12.12       19.09     13.66 o 
   9   4   4      875.01      859.08     38.02 o 
  10   4   4      127.97       96.83     20.83 o 
  11   4   4      105.96       87.73     22.63 o 
 -12   5   4       11.32       26.68     17.20 o 
 -11   5   4       17.50       32.84     14.98 o 
 -10   5   4       86.85      110.10     16.06 o 
  -9   5   4      123.22      144.65     15.59 o 
  -8   5   4      258.77      313.65     18.10 o 
  -7   5   4     2067.37     1973.26     42.58 o 
  -6   5   4      794.12      891.75     24.40 o 
  -5   5   4     4184.90     4237.73     62.87 o 
  -4   5   4      260.82      298.78      9.76 o 
  -3   5   4     3661.86     4060.83     52.41 o 
  -2   5   4     1033.82     1068.80     17.87 o 
  -1   5   4     3413.11     2943.20     46.57 o 
   0   5   4       22.69       10.24      3.43 o 
   1   5   4    22311.29    21466.56    287.64 o 
   2   5   4        0.02        1.74      6.17 o 
   3   5   4     4446.96     4840.62     97.48 o 
   4   5   4        8.46       11.00      7.42 o 
   5   5   4     3879.33     4364.09    172.75 o 
   6   5   4       11.99        6.92     11.69 o 
   7   5   4      924.30      979.59     61.22 o 
   8   5   4        8.90       16.56     14.54 o 
   9   5   4     1141.84     1216.75     45.35 o 
  10   5   4       92.89       76.85     23.97 o 
  11   5   4      118.23      142.52     25.21 o 
 -12   6   4        7.32       32.90     22.49 o 
 -11   6   4        7.92       -0.26     14.64 o 
 -10   6   4       42.15       27.45     13.73 o 
  -8   6   4      492.56      514.28     21.44 o 
  -7   6   4      483.54      556.56     20.46 o 
  -6   6   4     2407.74     2822.96     47.04 o 
  -5   6   4      685.37      738.16     18.97 o 
  -4   6   4      102.45       82.07      7.22 o 
  -3   6   4      132.86      142.58      7.69 o 
  -2   6   4      256.47      290.70      9.16 o 
  -1   6   4       50.89       27.43      4.80 o 
   1   6   4      153.71      130.70      6.53 o 
   2   6   4     2981.85     3975.04     58.80 o 
   3   6   4        2.85        2.44      7.42 o 
   4   6   4     2793.68     2662.47     51.07 o 
   5   6   4        2.12        2.05      8.89 o 
   6   6   4      385.23      342.55     23.92 o 
   7   6   4        0.53       -9.68     12.06 o 
   8   6   4       94.65       70.14     17.90 o 
   9   6   4       96.81      126.70     22.11 o 
  10   6   4       11.11       -6.20     17.26 o 
  11   6   4       85.09      116.24     25.60 o 
 -11   7   4       15.27        3.21     20.48 o 
 -10   7   4      242.91      226.17     24.09 o 
  -9   7   4       24.48       38.99     13.28 o 
  -8   7   4     1565.34     1445.15     38.95 o 
  -7   7   4      217.68      260.32     41.88 o 
  -6   7   4     3548.55     3566.95     57.13 o 
  -5   7   4      161.47      146.72     10.79 o 
  -4   7   4     1259.07     1218.23     29.73 o 
  -3   7   4        5.21       10.29      5.16 o 
  -2   7   4      582.13      496.27     14.86 o 
  -1   7   4     2013.42     1717.74     26.41 o 
   0   7   4       21.44       11.15      4.69 o 
   2   7   4       11.32        2.61      5.89 o 
   3   7   4      166.46      172.27     13.01 o 
   4   7   4      104.64       86.12     14.52 o 
   5   7   4       13.55       12.12     12.68 o 
   6   7   4      185.36      197.62     20.79 o 
   7   7   4      385.61      477.04     34.05 o 
   8   7   4      182.45      190.04     26.19 o 
   9   7   4        0.37       -0.79     16.07 o 
  10   7   4       45.34       29.39     32.43 o 
 -11   8   4       32.98       15.08     21.30 o 
 -10   8   4      104.50       80.82     20.48 o 
  -9   8   4      167.82      153.95     17.35 o 
  -8   8   4      808.53      764.05     31.43 o 
  -7   8   4      417.89      392.90     17.02 o 
  -6   8   4     2678.66     2785.82     47.90 o 
  -5   8   4        9.09       -5.92      7.09 o 
  -4   8   4     3198.52     3571.33     66.63 o 
  -3   8   4       25.76       32.44      6.43 o 
  -2   8   4     5023.18     4204.89     64.07 o 
  -1   8   4       27.13       26.99      5.67 o 
   1   8   4       99.81      105.80      9.48 o 
   2   8   4     6704.21     5454.75    133.31 o 
   3   8   4        1.91        6.65      8.43 o 
   4   8   4     5607.45     6017.70    253.11 o 
   5   8   4       18.80       22.93     15.03 o 
   6   8   4     2425.01     2721.42    121.69 o 
   7   8   4       21.37      -11.85     12.22 o 
   8   8   4      648.59      604.31     33.90 o 
   9   8   4        7.24       -9.76     18.06 o 
  10   8   4      155.13      117.74     27.12 o 
 -11   9   4        3.52      -19.54     22.43 o 
 -10   9   4      324.14      371.15     31.21 o 
  -9   9   4       23.67        2.92     13.62 o 
  -8   9   4      721.18      758.03     38.41 o 
  -7   9   4      482.84      436.61     18.01 o 
  -6   9   4      522.39      573.82     24.06 o 
  -5   9   4       11.54        3.49      8.17 o 
  -4   9   4      328.11      374.97     17.13 o 
  -3   9   4       79.70       45.08      7.73 o 
  -2   9   4      289.79      319.03     11.26 o 
  -1   9   4        6.82       17.80      6.12 o 
   0   9   4       55.18       45.36      8.32 o 
   1   9   4     1702.91     1291.75     27.80 o 
   2   9   4       51.40       41.43     10.32 o 
   3   9   4      815.62      752.28     24.72 o 
   4   9   4       70.34       59.86     17.04 o 
   5   9   4        0.73      -11.79     13.53 o 
   6   9   4      226.96      246.00     36.59 o 
   7   9   4      218.62      180.19     20.74 o 
   8   9   4       60.18       93.92     21.92 o 
   9   9   4       27.01       56.70     20.40 o 
  10   9   4       59.99       20.60     30.11 o 
 -10  10   4       73.95       59.36     23.80 o 
  -9  10   4       24.73       20.32     19.78 o 
  -8  10   4       58.10       96.10     15.60 o 
  -7  10   4       66.06       54.28     12.03 o 
  -6  10   4       21.25       13.04      9.67 o 
  -5  10   4      157.20      142.64     12.23 o 
  -4  10   4      143.32      123.77     11.44 o 
  -3  10   4      311.30      304.68     13.77 o 
  -2  10   4      249.18      267.13     12.80 o 
  -1  10   4       15.31       21.81      8.11 o 
   0  10   4        6.28       22.45     10.01 o 
   1  10   4        6.39       -6.22      7.82 o 
   2  10   4      266.78      370.92     18.58 o 
   3  10   4       15.60       18.52     10.99 o 
   4  10   4      832.99      715.10     25.87 o 
   5  10   4       74.94       79.23     18.54 o 
   6  10   4     1552.41     1517.11     55.34 o 
   7  10   4      138.41       98.03     16.86 o 
   8  10   4       16.22       -9.23     18.41 o 
   9  10   4       33.95       38.27     21.50 o 
 -10  11   4      160.94      145.92     28.08 o 
  -9  11   4      174.16      158.42     25.23 o 
  -8  11   4        0.75       -7.89     14.40 o 
  -7  11   4       62.11       44.45     12.23 o 
  -6  11   4       19.41       16.84     10.89 o 
  -5  11   4      840.79      894.66     24.07 o 
  -4  11   4        5.72      -11.03      8.84 o 
  -3  11   4     3417.54     3843.00     93.57 o 
  -2  11   4        0.94       -5.07      8.22 o 
  -1  11   4     1563.39     1571.57     38.02 o 
   0  11   4       15.26        6.44     11.47 o 
   1  11   4     1069.15     1121.13     27.70 o 
   2  11   4        0.04      -17.68     13.02 o 
   3  11   4      762.62      804.17     28.52 o 
   4  11   4       11.36       23.14     12.99 o 
   5  11   4     2950.21     2869.46     62.32 o 
   6  11   4       93.12      102.21     48.17 o 
   7  11   4      935.70      895.07     33.24 o 
   8  11   4        1.23        4.54     33.61 o 
  -9  12   4      420.90      510.02     37.88 o 
  -8  12   4       19.07        6.41     16.07 o 
  -7  12   4      322.77      374.44     24.93 o 
  -6  12   4       71.07       64.93     12.69 o 
  -5  12   4      656.61      676.13     23.24 o 
  -4  12   4       12.24       21.46     10.70 o 
  -3  12   4      953.52     1064.22     42.29 o 
  -2  12   4        3.18       -8.59     11.30 o 
  -1  12   4       97.28       96.06     14.30 o 
   0  12   4       37.42        6.45     12.07 o 
   1  12   4        1.36      -14.42     11.40 o 
   2  12   4       29.94        5.41     15.46 o 
   3  12   4        3.59        1.32     13.08 o 
   4  12   4        4.64       16.65     14.16 o 
   5  12   4       98.40      113.76     17.64 o 
   6  12   4      402.88      460.53     34.59 o 
   7  12   4      131.53      130.94     25.90 o 
   8  12   4        0.88        3.69     22.69 o 
  -8  13   4       46.29       36.54     19.17 o 
  -7  13   4      192.16      243.25     22.99 o 
  -6  13   4       14.85        4.20     14.37 o 
  -5  13   4      262.91      265.63     31.14 o 
  -4  13   4       26.06       22.81     13.52 o 
  -3  13   4     1425.99     1418.86     46.03 o 
  -2  13   4        0.19       -0.43     12.73 o 
  -1  13   4      793.89      812.70     47.90 o 
   0  13   4        0.19       -6.22     12.63 o 
   1  13   4      353.65      409.97     22.80 o 
   2  13   4        0.42       -0.38     13.86 o 
   3  13   4      517.98      539.06     25.53 o 
   4  13   4        1.66      -10.49     14.23 o 
   5  13   4     1006.98     1004.04     34.91 o 
   6  13   4        3.41       -0.61     21.80 o 
   7  13   4      240.27      261.44     29.84 o 
  -7  14   4      159.77      221.27     23.19 o 
  -6  14   4       29.47       15.42     16.11 o 
  -5  14   4       63.49       65.32     21.73 o 
  -4  14   4      215.90      177.91     34.44 o 
  -3  14   4       65.31       49.12     15.52 o 
  -2  14   4       59.31       37.98     15.03 o 
  -1  14   4        6.51       11.34     14.84 o 
   0  14   4       12.59      -12.12     13.97 o 
   1  14   4        6.63       -3.67     14.67 o 
   2  14   4        4.14       28.22     15.65 o 
   3  14   4        1.05        1.85     15.17 o 
   4  14   4        3.29      -12.09     16.39 o 
   5  14   4        2.84       34.83     17.70 o 
   6  14   4       65.73      103.05     25.16 o 
  -6  15   4       93.77      153.45     28.21 o 
  -5  15   4       60.77       69.31     23.97 o 
  -4  15   4      305.53      335.70     35.92 o 
  -3  15   4        4.58        0.70     16.06 o 
  -2  15   4       85.83       74.51     16.78 o 
  -1  15   4        0.74        4.80     15.44 o 
   0  15   4       42.72       39.53     17.60 o 
   1  15   4       20.17       -3.06     16.41 o 
   2  15   4        2.14        6.33     16.59 o 
   3  15   4       56.84       50.86     19.14 o 
   4  15   4        7.25       10.66     17.59 o 
   5  15   4        1.56       -7.40     18.42 o 
  -4  16   4      770.68      666.28     40.36 o 
  -3  16   4        0.96      -12.47     26.04 o 
  -2  16   4      697.65      630.57     29.34 o 
  -1  16   4        0.88       -5.20     17.36 o 
   0  16   4     1262.64     1187.55     46.58 o 
   1  16   4        1.34       -4.98     19.66 o 
   2  16   4      546.70      554.78     45.46 o 
   3  16   4        0.43        9.71     19.23 o 
 -11   0   5      391.60      461.50     33.76 o 
  -9   0   5      160.68      160.53     27.71 o 
  -7   0   5       56.37       49.33     17.16 o 
  -5   0   5     2388.05     2445.93     79.06 o 
  -3   0   5     7123.01     7926.31    394.17 o 
  -1   0   5     1892.12     2082.27     46.67 o 
   1   0   5       63.68       50.55      5.65 o 
   3   0   5       43.99       55.71      8.60 o 
   5   0   5       36.22       28.81     10.13 o 
   7   0   5       22.01       55.00     13.72 o 
   9   0   5       16.28       11.93     24.88 o 
  11   0   5       91.82      138.19     35.34 o 
 -12   1   5       87.55       43.63     20.86 o 
 -11   1   5       50.42       27.23     14.07 o 
 -10   1   5        6.89       -0.17     16.13 o 
  -9   1   5      103.74       90.47     13.45 o 
  -8   1   5      482.47      473.28     20.16 o 
  -7   1   5       86.42       71.77     13.92 o 
  -6   1   5      237.16      200.16     29.87 o 
  -5   1   5     2753.27     2852.19     69.59 o 
  -4   1   5     3402.94     3315.99    122.96 o 
  -3   1   5    11959.17    13500.82    177.45 o 
  -2   1   5     1883.89     1862.96     26.86 o 
  -1   1   5     6958.00     8035.16    109.44 o 
   0   1   5       13.58        2.31      3.23 o 
   1   1   5      659.03      731.11     13.12 o 
   2   1   5        1.69       -4.30      3.37 o 
   3   1   5     6165.67     6659.99     81.63 o 
   4   1   5        6.28        4.98      6.18 o 
   5   1   5     2387.22     2593.79     42.55 o 
   6   1   5      139.82      111.59      8.94 o 
   7   1   5      315.24      339.30     15.73 o 
   8   1   5      237.85      268.84     19.33 o 
   9   1   5        6.32       -3.62     12.77 o 
  10   1   5       24.08       18.87     34.49 o 
  11   1   5      154.35      231.66     30.65 o 
 -12   2   5       11.74        9.01     15.95 o 
 -11   2   5      453.70      364.77     24.08 o 
 -10   2   5        0.50       -9.21     11.14 o 
  -9   2   5      357.52      322.17     19.44 o 
  -8   2   5      367.57      386.17     18.47 o 
  -7   2   5      189.46      164.65     13.49 o 
  -6   2   5      177.39      127.87     10.89 o 
  -5   2   5     1345.23     1286.27     28.72 o 
  -4   2   5     9146.05     9585.68    128.25 o 
  -3   2   5     1339.96     1258.02     23.77 o 
  -2   2   5     8593.20     8257.96     99.20 o 
  -1   2   5      220.24      208.17      7.04 o 
   1   2   5        0.71       -1.23      3.28 o 
   2   2   5     1813.26     1659.43     29.32 o 
   3   2   5       34.60       28.98      5.57 o 
   5   2   5      211.81      214.78     18.65 o 
   6   2   5     3911.29     3880.71     84.55 o 
   7   2   5       70.72       51.37     15.07 o 
   8   2   5     1950.23     1971.23     46.89 o 
   9   2   5        6.75       -5.23     12.81 o 
  10   2   5       42.29       48.37     22.10 o 
  11   2   5       89.64      119.56     42.80 o 
 -12   3   5      240.11      304.06     25.12 o 
 -11   3   5       31.29       23.13     19.64 o 
 -10   3   5       24.00        5.30     12.14 o 
  -9   3   5       24.09        7.90     10.91 o 
  -8   3   5      333.62      402.32     32.38 o 
  -7   3   5        2.13       -7.48      8.19 o 
  -6   3   5        9.60       19.19      8.07 o 
  -5   3   5     1124.91     1036.40     24.88 o 
  -4   3   5     2400.09     2816.21     38.99 o 
  -3   3   5     2138.92     2126.22     30.07 o 
  -2   3   5      354.24      323.67      9.25 o 
  -1   3   5     1835.45     1234.57     19.80 o 
   0   3   5       39.46       23.92      3.82 o 
   1   3   5     3895.42     3251.78     42.68 o 
   2   3   5       93.91       89.55      5.64 o 
   3   3   5     7613.95     8082.47    121.09 o 
   4   3   5        4.19        9.31      5.37 o 
   5   3   5     2907.79     2741.69     49.83 o 
   6   3   5      152.69      171.68     17.87 o 
   7   3   5      420.82      427.93     46.27 o 
   8   3   5      269.25      345.28     26.37 o 
   9   3   5        1.29       -2.11     15.66 o 
  10   3   5        8.66      -11.39     23.67 o 
  11   3   5       65.40       81.26     25.07 o 
 -12   4   5       10.21       18.61     17.46 o 
 -11   4   5       17.03       58.23     15.93 o 
 -10   4   5       13.03        5.59     12.68 o 
  -9   4   5      199.42      170.04     16.18 o 
  -8   4   5       88.63      100.32     13.02 o 
  -7   4   5      488.54      454.43     18.75 o 
  -6   4   5      236.22      248.39     14.11 o 
  -5   4   5       50.53       71.93     10.49 o 
  -4   4   5     3535.99     3754.93     54.67 o 
  -3   4   5      254.16      323.29     10.06 o 
  -2   4   5      275.74      278.70      8.23 o 
  -1   4   5       48.28       50.27      5.04 o 
   1   4   5        7.16        1.12      3.69 o 
   2   4   5      405.46      509.70     11.17 o 
   3   4   5       45.71       51.89      8.14 o 
   4   4   5     1513.82     1477.05     33.34 o 
   5   4   5        9.06       -3.31     10.18 o 
   6   4   5     1037.91     1020.02     35.40 o 
   7   4   5        9.64       14.35     12.78 o 
   8   4   5      870.87      869.73     40.66 o 
   9   4   5       58.39       64.95     28.28 o 
  10   4   5        9.31       19.37     22.60 o 
  11   4   5        0.23      -19.07     16.95 o 
 -12   5   5      302.41      280.00     24.24 o 
 -11   5   5        2.18      -19.23     14.45 o 
 -10   5   5        3.25        9.85     14.08 o 
  -9   5   5      304.83      286.73     19.75 o 
  -8   5   5      267.64      264.58     17.51 o 
  -7   5   5     1375.04     1387.66     33.83 o 
  -6   5   5     1717.30     1765.58     37.96 o 
  -5   5   5     1033.72     1108.18     31.67 o 
  -4   5   5     2346.56     2345.33     52.68 o 
  -3   5   5      304.33      214.59      8.47 o 
  -2   5   5       69.53       40.59      5.11 o 
   0   5   5       60.17       69.77      6.32 o 
   1   5   5     4435.66     3532.06     42.17 o 
   2   5   5       27.93       18.27      6.33 o 
   3   5   5     2217.70     1828.67     38.14 o 
   4   5   5       28.35       37.66      9.04 o 
   5   5   5      697.35      825.58     24.83 o 
   6   5   5      110.55       73.74     15.34 o 
   7   5   5      656.34      622.04     34.31 o 
   8   5   5      253.07      249.04     23.75 o 
   9   5   5      442.67      460.69     31.68 o 
  10   5   5       78.51       64.65     21.02 o 
 -12   6   5        7.63      -22.90     17.28 o 
 -11   6   5       60.47       44.89     16.88 o 
 -10   6   5        2.30       -5.49     13.79 o 
  -9   6   5      953.27      971.82     30.54 o 
  -8   6   5      163.26      174.23     15.56 o 
  -7   6   5     1912.58     1907.70     42.14 o 
  -6   6   5     2144.08     2316.37     49.05 o 
  -5   6   5     2067.87     2474.94     81.46 o 
  -4   6   5     3905.16     4039.72     54.11 o 
  -3   6   5     1529.48     1760.46     27.47 o 
  -2   6   5     2342.47     1769.52     27.10 o 
  -1   6   5      402.81      361.37     12.00 o 
   0   6   5     7973.84     6235.05     70.52 o 
   1   6   5      205.51      205.21      7.04 o 
   2   6   5       23.39       13.61      7.36 o 
   3   6   5        4.25        9.82      8.11 o 
   4   6   5     4021.82     4175.06     95.83 o 
   5   6   5       24.34       18.97     12.18 o 
   6   6   5     1117.65     1229.70     42.67 o 
   7   6   5       73.45       72.46     33.06 o 
   8   6   5     1277.76     1242.81     45.09 o 
   9   6   5      154.94      154.13     24.89 o 
  10   6   5      170.36      190.91     24.77 o 
 -11   7   5        2.68        0.87     15.76 o 
 -10   7   5       10.59       -0.75     14.65 o 
  -9   7   5      167.46      201.14     18.34 o 
  -8   7   5      303.59      286.13     22.46 o 
  -7   7   5      688.24      728.25     24.73 o 
  -6   7   5     1255.75     1309.39     32.68 o 
  -5   7   5     2241.15     2208.82     38.76 o 
  -4   7   5      429.89      512.73     13.94 o 
  -3   7   5     3927.09     4362.32     57.67 o 
  -2   7   5      189.89      138.64     11.77 o 
   0   7   5      750.56      663.28     14.31 o 
   1   7   5     2008.62     2496.86     36.98 o 
   2   7   5       13.78        7.73      6.50 o 
   3   7   5      898.42     1034.92     35.64 o 
   4   7   5        0.05       11.06     12.06 o 
   5   7   5      265.00      355.12     24.61 o 
   6   7   5       32.70       69.69     26.27 o 
   7   7   5      657.53      673.13     34.11 o 
   8   7   5       76.93       98.31     20.23 o 
   9   7   5      233.53      247.91     29.90 o 
  10   7   5       28.68        1.50     19.88 o 
 -11   8   5        4.69       15.75     22.02 o 
 -10   8   5        1.64       -0.69     14.88 o 
  -9   8   5      135.93      171.61     20.88 o 
  -8   8   5       78.77      100.69     14.30 o 
  -7   8   5      344.43      452.93     18.43 o 
  -6   8   5      143.44      191.09     13.45 o 
  -5   8   5      718.25      641.85     18.91 o 
  -4   8   5       48.86       35.73      7.42 o 
  -3   8   5      493.63      414.67     13.97 o 
  -2   8   5       74.16       58.24      7.09 o 
  -1   8   5       52.81       70.95      7.15 o 
   0   8   5     1873.31     2200.86     38.45 o 
   1   8   5        0.58       -8.86      6.99 o 
   2   8   5       28.48       32.33      8.75 o 
   3   8   5        3.41        1.55      9.33 o 
   4   8   5       71.73      109.91     17.02 o 
   5   8   5       37.86       22.78     14.88 o 
   6   8   5      121.66       81.92     36.46 o 
   7   8   5       81.15       58.14     19.20 o 
   8   8   5        2.77       -0.79     17.14 o 
   9   8   5       64.62       43.15     29.67 o 
 -10   9   5       31.78       18.69     18.43 o 
  -9   9   5       45.91       24.10     15.06 o 
  -8   9   5       61.74       43.95     17.79 o 
  -7   9   5      352.63      364.72     17.95 o 
  -6   9   5      129.58      131.88     12.95 o 
  -5   9   5     1174.07     1178.47     26.85 o 
  -4   9   5      720.04      776.91     20.45 o 
  -3   9   5      930.88      934.42     19.72 o 
  -2   9   5      484.54      432.21     14.12 o 
  -1   9   5      584.84      649.09     18.50 o 
   0   9   5        8.93        2.55      7.69 o 
   1   9   5       36.39       37.18     10.00 o 
   2   9   5        0.71       -5.13      8.42 o 
   3   9   5      452.52      424.57     19.54 o 
   4   9   5       12.94       -3.85     15.03 o 
   5   9   5     1124.33      964.06     39.28 o 
   6   9   5       47.60       30.27     16.67 o 
   7   9   5      914.23      883.80     39.43 o 
   8   9   5       39.53       47.37     19.76 o 
   9   9   5      212.84      195.65     26.78 o 
 -10  10   5       28.77       -5.09     28.14 o 
  -9  10   5      162.50      152.83     51.01 o 
  -8  10   5        1.19       -7.89     13.61 o 
  -7  10   5      458.28      440.69     19.54 o 
  -6  10   5      340.53      413.05     17.99 o 
  -5  10   5      989.66     1030.80     25.61 o 
  -4  10   5     1234.47     1354.99     29.18 o 
  -3  10   5      506.37      600.37     21.53 o 
  -2  10   5     1665.79     1907.40     42.23 o 
  -1  10   5      382.41      407.66     15.88 o 
   0  10   5      949.28      847.24     22.77 o 
   1  10   5       17.99       18.25      9.09 o 
   2  10   5        9.16       -5.45      9.88 o 
   3  10   5        2.67       -7.88     10.74 o 
   4  10   5     1095.91     1070.57     41.30 o 
   5  10   5       58.10       48.22     18.63 o 
   6  10   5      678.81      616.45     33.78 o 
   7  10   5      133.37      100.00     22.84 o 
   8  10   5      247.56      221.76     32.16 o 
   9  10   5       81.11       72.85     23.47 o 
  -9  11   5        3.65       -2.77     26.94 o 
  -8  11   5       28.24       64.09     19.01 o 
  -7  11   5       62.09       32.91     13.97 o 
  -6  11   5      327.88      371.37     18.64 o 
  -5  11   5      733.08      743.61     22.55 o 
  -4  11   5      287.30      281.78     15.60 o 
  -3  11   5      676.75      733.57     25.56 o 
  -2  11   5      197.67      213.78     16.75 o 
  -1  11   5     1353.72     1276.70     33.84 o 
   0  11   5       57.76       41.97     10.58 o 
   1  11   5        5.10       -4.68      9.73 o 
   2  11   5        0.10      -13.04      9.81 o 
   3  11   5      432.11      483.08     23.18 o 
   4  11   5        7.86       -5.82     12.97 o 
   5  11   5     1465.15     1508.67     52.66 o 
   6  11   5       62.69       59.47     20.52 o 
   7  11   5      497.32      552.71     36.40 o 
   8  11   5       51.40       72.75     39.85 o 
  -9  12   5       47.51       39.89     33.06 o 
  -8  12   5       60.38       34.07     20.98 o 
  -7  12   5       50.45       21.09     15.33 o 
  -6  12   5      147.33      143.46     16.68 o 
  -5  12   5       28.32       30.94     12.82 o 
  -4  12   5      301.16      280.16     20.04 o 
  -3  12   5        0.25        0.38     12.40 o 
  -2  12   5      403.34      391.46     20.49 o 
  -1  12   5       20.02        2.34     12.09 o 
   0  12   5      647.49      591.44     30.68 o 
   1  12   5       59.02       61.95     15.38 o 
   2  12   5       18.00       -1.97     11.53 o 
   3  12   5        0.01       -1.18     11.96 o 
   4  12   5      258.88      237.32     21.52 o 
   5  12   5        1.03        3.35     20.79 o 
   6  12   5      218.62      258.28     40.96 o 
   7  12   5        1.71      -24.85     19.41 o 
  -8  13   5      247.18      245.31     29.04 o 
  -7  13   5      161.15      172.09     25.23 o 
  -6  13   5      170.45      184.05     18.87 o 
  -5  13   5       13.72       10.25     20.95 o 
  -4  13   5      297.43      303.53     30.09 o 
  -3  13   5      125.22      116.65     21.25 o 
  -2  13   5      147.89      115.67     17.63 o 
  -1  13   5     1309.51     1491.27     69.44 o 
   0  13   5       21.39        0.57     14.19 o 
   1  13   5     2610.43     2664.08     59.39 o 
   2  13   5        3.89      -18.44     15.86 o 
   3  13   5      403.75      462.40     28.09 o 
   4  13   5        4.66      -20.01     15.31 o 
   5  13   5       54.08       37.19     22.21 o 
   6  13   5       29.08       -5.51     20.87 o 
  -7  14   5      101.31      115.22     24.50 o 
  -6  14   5      138.04      167.30     33.96 o 
  -5  14   5       10.30       11.31     17.01 o 
  -4  14   5      555.97      543.71     31.35 o 
  -3  14   5        6.41        2.92     17.44 o 
  -2  14   5      763.06      742.68     36.79 o 
  -1  14   5      179.60      153.07     30.10 o 
   0  14   5     1126.97     1244.29     59.05 o 
   1  14   5       45.11       53.63     18.88 o 
   2  14   5      991.21     1223.81     38.55 o 
   3  14   5        0.17      -15.81     16.31 o 
   4  14   5      431.00      493.16     28.08 o 
   5  14   5        0.20        6.89     24.56 o 
  -5  15   5       17.63       18.94     31.23 o 
  -4  15   5      208.72      188.22     47.31 o 
  -3  15   5        1.96        3.36     20.15 o 
  -2  15   5       81.94       94.91     22.95 o 
  -1  15   5      534.34      562.56     37.78 o 
   0  15   5       61.36       60.88     24.48 o 
   1  15   5      223.75      231.78     43.58 o 
   2  15   5        7.02      -10.28     22.36 o 
   3  15   5        2.41       12.39     22.40 o 
   4  15   5        0.57       -3.72     17.99 o 
  -3  16   5       10.99      -22.22     21.84 o 
  -2  16   5        4.14      -10.78     22.87 o 
  -1  16   5       70.46       52.56     30.58 o 
   0  16   5       20.97       13.31     23.06 o 
   1  16   5        0.18       -5.42     22.84 o 
   2  16   5      134.94      148.08     53.80 o 
 -12   0   6       18.37      -16.40     19.58 o 
 -10   0   6      278.19      282.40     35.41 o 
  -8   0   6      194.36      177.09     25.97 o 
  -6   0   6      978.36      851.93     41.61 o 
  -4   0   6     2610.08     2418.25     73.23 o 
  -2   0   6    24470.28    24882.87    452.23 o 
   0   0   6    17348.29    16957.21    311.08 o 
   2   0   6     8391.93     8192.25    128.10 o 
   4   0   6     5816.98     5511.43    110.46 o 
   6   0   6     6006.96     5622.71    117.30 o 
   8   0   6     1912.33     1861.10     85.46 o 
  10   0   6     1197.72     1130.61     71.32 o 
 -12   1   6      295.68      336.11     22.57 o 
 -11   1   6        1.72       -2.36     13.89 o 
 -10   1   6     1284.25     1352.65     38.43 o 
  -9   1   6       18.83       23.46     14.08 o 
  -8   1   6      183.89      234.62     16.73 o 
  -7   1   6       16.91        6.30      8.76 o 
  -6   1   6      406.56      427.80     21.28 o 
  -5   1   6      764.43      724.12     40.60 o 
  -4   1   6      773.27      746.44     21.27 o 
  -3   1   6      961.12     1285.12     25.25 o 
  -2   1   6     4432.70     4537.36     58.75 o 
  -1   1   6      978.06     1409.38     37.80 o 
   0   1   6      934.51      917.36     19.11 o 
   1   1   6       46.02       49.51      4.43 o 
   2   1   6      116.56      141.61      6.67 o 
   3   1   6     2777.29     3023.99     38.65 o 
   4   1   6        7.85       10.33      5.89 o 
   6   1   6      138.98      151.77     16.67 o 
   7   1   6        2.53       -0.03     11.13 o 
   8   1   6      191.68      225.88     19.36 o 
   9   1   6        1.48      -10.48     19.00 o 
  10   1   6      237.56      261.72     31.30 o 
 -12   2   6        8.03      -14.30     16.39 o 
 -11   2   6        4.04       -5.52     13.71 o 
 -10   2   6      129.75      145.27     18.83 o 
  -9   2   6      462.22      449.48     21.24 o 
  -8   2   6        5.03       -4.98     11.27 o 
  -7   2   6      179.75      154.63     29.10 o 
  -6   2   6        2.74       10.88      8.03 o 
  -5   2   6     1270.33     1270.56     28.74 o 
  -4   2   6       62.22       46.84      6.53 o 
  -3   2   6      324.93      355.73     10.63 o 
  -2   2   6     2611.87     2946.26     40.33 o 
  -1   2   6      255.72      346.37      9.66 o 
   0   2   6     1182.22     1147.48     19.15 o 
   1   2   6       26.59       24.26      4.19 o 
   2   2   6     3240.72     3040.40     37.78 o 
   3   2   6       22.88       20.04      5.54 o 
   4   2   6      805.96      976.70     25.16 o 
   5   2   6       17.79        5.24     10.98 o 
   6   2   6      563.56      648.30     23.53 o 
   7   2   6       47.40       29.82     12.67 o 
   8   2   6       10.47       25.68     18.98 o 
   9   2   6        7.34       14.69     19.60 o 
  10   2   6      145.15      189.96     28.74 o 
 -12   3   6      185.82      240.18     67.55 o 
 -11   3   6        4.37        0.64     14.46 o 
 -10   3   6      570.57      541.03     25.30 o 
  -9   3   6      260.61      200.02     17.61 o 
  -8   3   6      112.00      139.84     14.54 o 
  -7   3   6      390.64      416.06     18.85 o 
  -6   3   6       96.96      132.10     12.17 o 
  -5   3   6     1528.32     1761.89     35.98 o 
  -4   3   6        0.91        4.50      4.90 o 
  -3   3   6      821.36      764.32     17.42 o 
  -2   3   6        6.28       -5.78      4.35 o 
  -1   3   6     2612.98     2445.13     34.56 o 
   0   3   6      159.84      155.89      7.24 o 
   1   3   6     2053.91     2047.35     29.97 o 
   2   3   6       15.86       13.40      4.74 o 
   3   3   6       24.26        6.34      5.47 o 
   4   3   6        7.06       -4.17      7.88 o 
   5   3   6     2876.94     2731.90     54.57 o 
   6   3   6        5.16        0.66     12.53 o 
   7   3   6     1145.65     1230.30     41.73 o 
   8   3   6        3.68       -0.73     13.23 o 
   9   3   6      237.09      311.76     32.47 o 
  10   3   6        0.11      -15.59     22.48 o 
 -12   4   6        7.83        7.88     20.54 o 
 -11   4   6      403.31      446.14     31.06 o 
 -10   4   6       44.21       29.39     14.34 o 
  -9   4   6     1439.75     1397.65     56.31 o 
  -8   4   6       21.49       38.98     11.31 o 
  -7   4   6     1249.68     1272.40     39.07 o 
  -6   4   6        1.06       -4.45      7.89 o 
  -5   4   6     1947.20     2192.80     37.18 o 
  -4   4   6      106.73      132.02      8.35 o 
  -3   4   6     1686.88     1623.76     25.18 o 
  -2   4   6      360.21      392.87     12.68 o 
  -1   4   6     1411.78     1270.02     24.08 o 
   0   4   6     2343.30     2420.38     44.46 o 
   1   4   6      228.12      198.93     10.49 o 
   2   4   6      227.02      320.52     10.78 o 
   3   4   6        0.48        0.86      7.92 o 
   4   4   6      171.95      145.63     12.90 o 
   5   4   6       30.36       33.74     10.77 o 
   6   4   6      307.43      359.29     19.35 o 
   7   4   6      168.77      172.60     39.08 o 
   8   4   6       50.26       14.64     16.19 o 
   9   4   6      100.99      150.60     22.54 o 
  10   4   6       35.92       28.70     17.44 o 
 -12   5   6       70.23       59.56     24.52 o 
 -11   5   6       33.65       57.61     19.83 o 
 -10   5   6       25.08       -1.15     15.82 o 
  -9   5   6       99.50      137.52     21.22 o 
  -8   5   6        1.45        2.40     10.92 o 
  -7   5   6      346.32      339.70     17.84 o 
  -6   5   6       91.67       95.19     14.74 o 
  -5   5   6     1359.90     1395.43     24.84 o 
  -4   5   6      133.23      170.32      8.88 o 
  -3   5   6     6317.14     6692.72     82.95 o 
  -2   5   6      182.18      236.00      8.82 o 
  -1   5   6    10549.68    10901.06    118.60 o 
   0   5   6      414.33      497.59     10.83 o 
   1   5   6     2747.82     2542.38     36.09 o 
   2   5   6        0.60       -9.92      6.62 o 
   3   5   6     1962.42     2114.72     43.78 o 
   4   5   6        1.90       -3.17      9.32 o 
   5   5   6      950.67     1175.51     33.38 o 
   6   5   6        0.17      -14.03     10.84 o 
   7   5   6     1648.89     1591.88     49.52 o 
   8   5   6       13.15       31.84     16.59 o 
   9   5   6      512.65      497.05     30.41 o 
  10   5   6       63.86       75.44     23.57 o 
 -11   6   6      196.23      240.72     26.85 o 
 -10   6   6        5.67      -20.94     15.26 o 
  -9   6   6       10.49       33.17     15.85 o 
  -8   6   6        0.59        2.60     13.57 o 
  -7   6   6       82.74      117.18     16.28 o 
  -6   6   6       34.66       48.31     10.74 o 
  -5   6   6      118.35       84.26      9.99 o 
  -4   6   6      529.11      548.12     16.58 o 
  -3   6   6      855.76      808.62     19.61 o 
  -2   6   6     3004.04     3750.41     50.12 o 
  -1   6   6      591.02      664.08     13.39 o 
   0   6   6     3689.20     4907.40     57.43 o 
   1   6   6        0.42       -3.75      6.70 o 
   2   6   6      341.92      421.72     15.43 o 
   3   6   6        8.16        4.73      8.96 o 
   4   6   6       47.32       17.40      9.90 o 
   5   6   6        0.23      -13.30     12.10 o 
   6   6   6      174.73      120.42     19.01 o 
   7   6   6       76.70       58.55     17.27 o 
   8   6   6      246.52      230.42     74.42 o 
   9   6   6       87.96       77.98     20.99 o 
  10   6   6      382.83      399.49     32.30 o 
 -11   7   6        3.56       19.72     20.07 o 
 -10   7   6      319.02      281.73     57.96 o 
  -9   7   6        1.07        0.77     15.90 o 
  -8   7   6       31.93       20.69     14.95 o 
  -7   7   6        0.41       -5.26     12.14 o 
  -6   7   6      588.67      596.63     22.13 o 
  -5   7   6      184.54      191.28     12.99 o 
  -4   7   6     2353.20     2429.63     41.95 o 
  -3   7   6       22.81        3.84      7.13 o 
  -2   7   6     2122.15     2216.07     40.92 o 
  -1   7   6      832.62     1165.57     21.64 o 
   0   7   6      433.69      437.08     13.14 o 
   1   7   6        4.22       -3.63      6.30 o 
   2   7   6       24.63       18.54      8.28 o 
   3   7   6       43.28       52.35     16.89 o 
   4   7   6        3.70        6.35     13.25 o 
   5   7   6      435.52      522.48     28.57 o 
   6   7   6       41.15       39.68     16.45 o 
   7   7   6      438.07      397.14     50.40 o 
   8   7   6      134.35      121.10     21.34 o 
   9   7   6      155.95      197.11     25.90 o 
 -11   8   6        5.24        4.53     27.79 o 
 -10   8   6       46.40       67.21     20.16 o 
  -9   8   6       26.07       12.22     17.23 o 
  -8   8   6       25.12        5.98     14.10 o 
  -7   8   6       10.41        9.46     11.17 o 
  -6   8   6      918.72      880.51     26.93 o 
  -5   8   6      226.09      185.79     13.17 o 
  -4   8   6     4508.57     4678.64     79.13 o 
  -3   8   6       27.21       21.18      8.24 o 
  -2   8   6     7875.33     7901.85    109.89 o 
  -1   8   6      178.85      185.42     14.82 o 
   0   8   6     4725.36     3894.74     70.17 o 
   1   8   6       22.27       16.54      8.31 o 
   2   8   6     2968.42     2461.83     64.31 o 
   3   8   6        4.72       -6.20     10.42 o 
   4   8   6      486.43      521.84     27.95 o 
   5   8   6        2.82       -9.78     16.86 o 
   6   8   6     1590.63     1636.05     53.70 o 
   7   8   6       24.05       10.89     22.63 o 
   8   8   6      759.03      732.73     29.55 o 
   9   8   6       32.79       53.01     25.35 o 
 -10   9   6      165.45      162.90     24.22 o 
  -9   9   6       23.60       10.95     17.78 o 
  -8   9   6       14.41       19.51     16.19 o 
  -7   9   6        0.13      -10.04     11.41 o 
  -6   9   6      598.28      638.30     24.37 o 
  -5   9   6      262.54      229.21     25.49 o 
  -4   9   6     1030.69     1150.67     34.77 o 
  -2   9   6     1085.70     1240.77     32.44 o 
  -1   9   6     1175.05     1105.53     71.57 o 
   0   9   6      187.90      189.46     15.80 o 
   1   9   6     2965.82     2562.49     45.72 o 
   2   9   6       46.10       34.27     10.39 o 
   4   9   6        0.42       -8.90     17.82 o 
   5   9   6        1.87      -18.47     14.85 o 
   6   9   6       18.45       10.33     18.18 o 
   7   9   6      259.90      237.75     26.73 o 
   8   9   6       65.94       86.99     18.07 o 
 -10  10   6        5.16      -24.08     29.80 o 
  -9  10   6       30.78       40.96     21.60 o 
  -8  10   6        5.37        5.62     17.60 o 
  -7  10   6       91.65      118.04     15.78 o 
  -6  10   6      278.73      329.49     23.46 o 
  -5  10   6      381.61      365.77     19.30 o 
  -4  10   6      331.26      348.28     18.58 o 
  -3  10   6      180.24      180.07     18.51 o 
  -2  10   6      813.76      830.39     26.40 o 
  -1  10   6        1.03       -2.25     10.34 o 
   0  10   6       17.59        2.60     10.88 o 
   1  10   6        6.54      -14.44     11.28 o 
   2  10   6      203.11      256.47     39.04 o 
   3  10   6        0.06      -15.33     10.22 o 
   4  10   6       61.15       43.10     17.52 o 
   5  10   6       19.02       33.69     18.25 o 
   6  10   6       29.99        6.71     17.82 o 
   7  10   6       12.52       21.27     20.06 o 
   8  10   6       73.88       99.95     19.87 o 
  -9  11   6        2.72       15.35     19.50 o 
  -8  11   6        1.60       -2.33     15.06 o 
  -7  11   6      215.26      202.61     18.61 o 
  -6  11   6      213.24      201.93     17.94 o 
  -5  11   6      992.04      917.99     28.86 o 
  -4  11   6        8.69        5.15     13.61 o 
  -3  11   6     1265.48     1373.20     70.77 o 
  -2  11   6       44.75       27.01     15.70 o 
  -1  11   6     1193.87     1226.97     43.02 o 
   0  11   6       89.69       90.03     23.61 o 
   1  11   6      765.95      872.73     30.21 o 
   2  11   6       10.15        7.37     12.83 o 
   3  11   6     2630.84     2751.39     62.08 o 
   4  11   6        0.07      -25.39     16.93 o 
   5  11   6      443.89      461.50     87.88 o 
   6  11   6        0.69       11.15     20.14 o 
   7  11   6      345.31      323.35     31.60 o 
  -8  12   6        8.63       16.26     20.31 o 
  -7  12   6      442.04      460.63     23.94 o 
  -6  12   6       38.85       17.65     13.20 o 
  -5  12   6      746.49      823.98     35.85 o 
  -3  12   6      619.48      635.22     31.57 o 
  -2  12   6      192.04      136.71     20.26 o 
  -1  12   6      400.07      359.02     27.19 o 
   0  12   6      431.65      493.57     31.29 o 
   1  12   6      214.97      238.05     38.36 o 
   2  12   6       51.80       29.13     15.35 o 
   3  12   6       31.30       43.37     17.86 o 
   4  12   6        0.14       -6.05     16.40 o 
   5  12   6       12.28       17.80     20.60 o 
   6  12   6        0.09       18.02     22.26 o 
   7  12   6       65.94       26.78     23.97 o 
  -7  13   6       47.22       69.71     21.90 o 
  -6  13   6       14.92       11.66     18.05 o 
  -5  13   6      301.32      379.41     62.23 o 
  -4  13   6       26.49        9.99     16.89 o 
  -3  13   6      643.67      606.59     31.46 o 
  -2  13   6       42.04       39.36     18.38 o 
  -1  13   6      961.67      947.68     93.89 o 
   0  13   6       14.48       -7.99     17.80 o 
   1  13   6     1068.12     1155.92     46.22 o 
   2  13   6        0.68      -32.87     21.91 o 
   3  13   6      494.02      576.32     29.67 o 
   4  13   6        0.26      -24.88     16.59 o 
   5  13   6      176.74      240.20     31.49 o 
   6  13   6        0.05      -28.01     23.03 o 
  -6  14   6        5.72        7.95     28.28 o 
  -5  14   6       16.65       30.41     19.14 o 
  -4  14   6       16.48       -6.21     18.21 o 
  -3  14   6       24.20       23.60     19.57 o 
  -2  14   6        3.10        1.17     40.40 o 
  -1  14   6       46.67       43.76     20.86 o 
   0  14   6      214.61      239.90     27.81 o 
   1  14   6       20.29        5.95     29.66 o 
   2  14   6      153.13      169.54     28.36 o 
   3  14   6        0.25        4.12     21.52 o 
   4  14   6        1.57       30.05     23.46 o 
  -5  15   6        0.97       25.56     32.79 o 
  -4  15   6       16.89       33.39     22.29 o 
  -3  15   6       43.98        7.35     20.37 o 
  -2  15   6       93.43      139.12     26.41 o 
  -1  15   6       87.05      128.60     32.35 o 
   0  15   6       46.20       24.11     23.42 o 
   1  15   6      110.73      120.73     25.95 o 
   2  15   6        0.66       28.23     23.50 o 
   3  15   6        3.92       -3.03     25.01 o 
  -1  16   6       28.29       65.65     24.60 o 
   0  16   6      408.44      436.53     37.55 o 
 -11   0   7      292.91      273.31     37.33 o 
  -9   0   7       32.52       13.22     20.46 o 
  -7   0   7     1195.22     1127.60     52.51 o 
  -5   0   7     1133.25     1018.91     45.94 o 
  -3   0   7     1317.15     1488.31     48.04 o 
  -1   0   7      194.15      227.97     17.19 o 
   1   0   7       99.44       84.09     10.99 o 
   3   0   7        8.62        8.92      7.72 o 
   5   0   7        4.43      -14.76      9.84 o 
   7   0   7      120.72      171.64     35.44 o 
   9   0   7      279.92      395.56     51.14 o 
 -12   1   7       92.02       98.58     23.09 o 
 -11   1   7       25.94       62.67     18.19 o 
 -10   1   7       85.74       69.83     18.43 o 
  -9   1   7        3.15       -8.21     12.92 o 
  -8   1   7      510.71      622.30     69.12 o 
  -7   1   7      515.37      469.61     24.78 o 
  -6   1   7     2739.57     2973.88     69.60 o 
  -5   1   7      651.96      654.16     25.58 o 
  -4   1   7      869.19      786.80     20.22 o 
  -3   1   7     1345.94     1547.04     29.73 o 
  -2   1   7      517.49      376.70     10.82 o 
  -1   1   7      582.40      606.19     13.13 o 
   0   1   7      778.65      715.12     14.57 o 
   1   1   7     1776.48     1664.26     24.42 o 
   2   1   7       49.20       34.29      5.30 o 
   3   1   7      824.11      810.57     19.03 o 
   4   1   7       16.12        5.67      7.21 o 
   5   1   7      171.27      152.92     12.82 o 
   6   1   7        4.07       -0.39     15.60 o 
   7   1   7      802.99      894.89     29.33 o 
   8   1   7       30.14        0.20     19.06 o 
   9   1   7     1051.71     1125.50     49.40 o 
  10   1   7       20.20        4.40     24.90 o 
 -12   2   7        3.73        3.43     19.48 o 
 -11   2   7      464.54      440.76     42.69 o 
 -10   2   7       29.21       29.81     16.21 o 
  -9   2   7      345.31      370.70     45.81 o 
  -8   2   7      325.79      358.68     23.01 o 
  -7   2   7     1062.19     1220.98     69.97 o 
  -6   2   7     2193.48     2291.12     57.56 o 
  -5   2   7      325.16      409.31     24.64 o 
  -4   2   7      766.33      703.66     21.73 o 
  -3   2   7      398.41      307.56     10.32 o 
  -2   2   7     1835.38     1559.83     25.24 o 
   0   2   7    11409.39    11408.84    136.01 o 
   1   2   7      236.94      212.85      9.24 o 
   2   2   7     3197.52     3281.24     41.12 o 
   3   2   7        9.38        0.13      5.51 o 
   4   2   7     2710.51     2859.99     43.91 o 
   5   2   7        5.87       -7.01      8.93 o 
   6   2   7      264.53      252.84     26.90 o 
   7   2   7       38.31       36.18     16.98 o 
   8   2   7      533.41      539.09     37.44 o 
   9   2   7      148.13      147.24     33.36 o 
  10   2   7       82.90       40.15     24.94 o 
 -12   3   7      147.58      165.84     25.91 o 
 -11   3   7       20.40       36.10     18.99 o 
 -10   3   7      243.54      359.25     28.56 o 
  -9   3   7       98.53      100.36     18.03 o 
  -8   3   7      898.77     1000.73     37.23 o 
  -7   3   7      259.68      298.07     36.82 o 
  -6   3   7     1218.28     1304.62     39.68 o 
  -5   3   7      337.90      421.38     21.26 o 
  -4   3   7       11.15       11.17      6.56 o 
  -3   3   7      606.55      507.50     13.34 o 
  -2   3   7      304.51      317.06     10.43 o 
   0   3   7     1641.00     1682.94     26.61 o 
   1   3   7     2818.98     2657.67     34.24 o 
   2   3   7       42.46       44.34      8.93 o 
   3   3   7     3360.82     3518.93     56.90 o 
   4   3   7        0.00       -3.09      8.44 o 
   5   3   7     2297.53     2306.43     69.85 o 
   6   3   7        8.41        5.09     10.32 o 
   7   3   7       82.89       78.49     21.64 o 
   8   3   7       19.59       -4.65     13.71 o 
   9   3   7      277.02      276.25     31.21 o 
  10   3   7       16.60       -0.08     24.20 o 
 -11   4   7        5.27       33.05     19.66 o 
 -10   4   7       46.01       44.37     31.52 o 
  -9   4   7      237.95      343.53     43.00 o 
  -8   4   7      397.35      403.18     24.37 o 
  -7   4   7      124.54      156.24     17.45 o 
  -6   4   7      169.50      143.11     15.87 o 
  -5   4   7      275.74      318.70     14.16 o 
  -4   4   7       54.65       26.86      7.61 o 
  -3   4   7       43.23       50.67      8.56 o 
  -2   4   7     1034.81     1212.30     22.12 o 
  -1   4   7      112.80      108.38      7.71 o 
   0   4   7     6041.40     7266.33     90.20 o 
   1   4   7        2.62       -6.09      5.48 o 
   2   4   7     1728.27     1891.34     36.89 o 
   3   4   7        8.82       -2.63      7.83 o 
   4   4   7      596.13      502.22     18.08 o 
   5   4   7        0.12       -6.25     10.88 o 
   6   4   7       10.84       -9.84     11.19 o 
   7   4   7        4.62      -15.22     12.99 o 
   8   4   7      132.78      128.98     21.24 o 
   9   4   7        0.03      -21.34     15.24 o 
  10   4   7        6.62      -13.40     53.72 o 
 -11   5   7        4.53       20.74     18.59 o 
 -10   5   7      518.06      466.11     29.34 o 
  -9   5   7        6.72       12.05     15.08 o 
  -8   5   7     2023.45     1920.66     55.17 o 
  -7   5   7        0.59      -13.30     11.75 o 
  -6   5   7      151.13      113.06     16.47 o 
  -5   5   7       34.43       21.08      8.02 o 
  -4   5   7      597.87      506.68     16.29 o 
  -3   5   7      628.94      609.06     17.85 o 
  -2   5   7      980.17      902.72     18.80 o 
  -1   5   7     5052.09     4737.87     62.30 o 
   0   5   7      588.06      648.00     15.14 o 
   1   5   7     3143.21     2826.60     47.46 o 
   2   5   7       21.77       18.21      8.00 o 
   3   5   7      675.37      666.09     20.26 o 
   4   5   7        0.00       -7.60      8.86 o 
   5   5   7       45.58       45.59     12.51 o 
   6   5   7       10.37       -4.24     13.07 o 
   7   5   7      813.78      729.57     33.13 o 
   8   5   7       30.59       15.23     17.87 o 
   9   5   7      273.58      233.22     25.56 o 
 -11   6   7      363.43      418.93     32.62 o 
 -10   6   7       43.14       49.42     18.76 o 
  -9   6   7       19.12       13.32     15.89 o 
  -8   6   7      469.23      442.18     28.44 o 
  -7   6   7        4.33        8.86     25.71 o 
  -6   6   7       11.71       12.13      9.86 o 
  -5   6   7       16.68       25.03      8.71 o 
  -4   6   7     1355.05     1429.57     29.30 o 
  -3   6   7     1239.10     1487.08     29.39 o 
  -2   6   7     3602.17     3517.81     54.75 o 
  -1   6   7     1924.64     2024.20     35.23 o 
   0   6   7     3721.80     3436.32     55.73 o 
   1   6   7      283.93      286.56     13.64 o 
   2   6   7     1899.67     1754.85     43.04 o 
   3   6   7       24.02       23.10      9.28 o 
   4   6   7      788.24      854.39     32.43 o 
   5   6   7        3.86        3.24     17.51 o 
   6   6   7      997.92     1069.25     41.25 o 
   7   6   7       27.96       49.90     19.79 o 
   8   6   7      719.19      648.97     34.18 o 
   9   6   7       98.82      110.44     24.97 o 
 -11   7   7       24.71       19.13     30.98 o 
 -10   7   7       86.65       83.68     20.28 o 
  -9   7   7        2.71       -9.32     15.73 o 
  -8   7   7      609.20      577.98     42.51 o 
  -7   7   7       14.03        7.00     16.51 o 
  -6   7   7       47.51       31.84     18.99 o 
  -5   7   7       19.34       -5.67      8.46 o 
  -4   7   7      463.68      573.42     18.10 o 
  -3   7   7     2439.23     2419.56     41.97 o 
  -2   7   7      610.32      623.73     18.16 o 
  -1   7   7     4296.36     4746.03     84.04 o 
   0   7   7      334.41      331.82     15.50 o 
   1   7   7      877.93     1140.24     26.56 o 
   2   7   7       24.07       14.31     11.95 o 
   3   7   7        6.78        5.56     10.75 o 
   4   7   7        1.60        8.39     20.36 o 
   5   7   7      251.18      272.27     23.96 o 
   6   7   7        6.29       18.95     18.81 o 
   7   7   7      136.63      157.48     24.23 o 
   8   7   7       38.59       14.53     19.88 o 
   9   7   7      344.92      382.18     33.06 o 
 -10   8   7        0.41        7.94     19.49 o 
  -9   8   7       50.98       73.58     19.41 o 
  -8   8   7       31.79       41.86     17.39 o 
  -7   8   7       50.32       11.59     13.13 o 
  -6   8   7      131.74      114.80     14.37 o 
  -5   8   7        8.85       -6.73      9.33 o 
  -4   8   7       86.57       74.81     13.67 o 
  -3   8   7      662.16      591.32     18.29 o 
  -2   8   7       58.13       39.71     15.52 o 
  -1   8   7      282.77      289.77     18.84 o 
   0   8   7      161.18      193.95     15.41 o 
   1   8   7       12.03       22.10     10.87 o 
   2   8   7       98.34      117.10     26.64 o 
   3   8   7       14.82       20.32     12.55 o 
   4   8   7      220.26      282.84     23.73 o 
   5   8   7        2.48      -14.48     14.85 o 
   6   8   7        2.91      -21.73     16.92 o 
   7   8   7        4.39      -27.16     18.11 o 
   8   8   7       96.72      126.76     24.10 o 
 -10   9   7       48.29       33.76     21.16 o 
  -9   9   7       33.94       44.71     21.20 o 
  -8   9   7       76.05       82.94     19.13 o 
  -7   9   7        9.32       11.60     12.79 o 
  -6   9   7      308.55      303.13     19.65 o 
  -5   9   7       70.27       67.50     11.47 o 
  -4   9   7      538.72      601.77     19.34 o 
  -3   9   7     1058.32     1037.25     29.80 o 
  -2   9   7      400.14      377.76     26.18 o 
  -1   9   7     1171.03     1309.80     43.22 o 
   0   9   7       15.15       19.67     11.39 o 
   1   9   7     2705.83     2871.40    117.82 o 
   2   9   7       93.64      114.52     18.29 o 
   3   9   7      606.63      600.27     26.11 o 
   4   9   7       14.80       24.43     13.41 o 
   5   9   7      449.47      480.95     31.92 o 
   6   9   7        4.75        6.74     18.54 o 
   7   9   7        2.85       10.02     20.58 o 
   8   9   7        0.37      -31.85     21.23 o 
  -9  10   7      223.02      208.66     26.74 o 
  -8  10   7       54.33       49.71     19.12 o 
  -7  10   7      287.90      293.06     21.91 o 
  -6  10   7      176.58      184.40     17.71 o 
  -5  10   7      406.41      434.04     20.74 o 
  -4  10   7     1202.83     1118.64     39.33 o 
  -3  10   7      835.26      830.31     27.65 o 
  -2  10   7     1458.73     1463.72     37.88 o 
  -1  10   7      230.33      211.74     17.83 o 
   0  10   7      133.44      136.05     16.30 o 
   1  10   7      338.44      348.09     22.28 o 
   2  10   7     1591.59     1556.90     42.64 o 
   3  10   7       29.78       40.75     18.88 o 
   4  10   7      579.39      527.26     26.28 o 
   5  10   7        0.03      -32.30     21.53 o 
   6  10   7      187.63      168.85     26.30 o 
   7  10   7        0.28      -17.40     19.88 o 
  -9  11   7       21.94       29.20     21.58 o 
  -8  11   7      122.25      120.13     19.81 o 
  -7  11   7      129.22      128.39     36.95 o 
  -6  11   7       49.99       51.05     14.02 o 
  -5  11   7      266.28      213.48     38.85 o 
  -4  11   7      533.25      551.99     29.15 o 
  -3  11   7      730.31      682.92     92.72 o 
  -2  11   7      205.49      241.99     30.51 o 
  -1  11   7      453.50      414.31     21.61 o 
   0  11   7       35.88       18.88     14.25 o 
   1  11   7     2702.64     2759.07     63.47 o 
   2  11   7       72.16       38.02     16.04 o 
   3  11   7     1060.63     1153.02     38.13 o 
   4  11   7        0.20      -17.76     15.28 o 
   5  11   7       79.92      113.33     19.97 o 
   6  11   7        3.74       -0.91     19.94 o 
   7  11   7        0.75      -31.16     20.78 o 
  -8  12   7        4.23      -31.28     20.85 o 
  -7  12   7       75.96       61.94     17.47 o 
  -6  12   7       14.28        8.26     16.35 o 
  -5  12   7       12.83       -3.03     17.23 o 
  -4  12   7      303.32      388.42     29.57 o 
  -3  12   7        1.32       13.71     15.89 o 
  -2  12   7      224.25      277.15     25.52 o 
  -1  12   7       43.94       30.04     25.11 o 
   0  12   7      215.26      174.20     24.54 o 
   1  12   7       16.78      -23.65     15.77 o 
   2  12   7      364.18      411.39     26.93 o 
   3  12   7        1.38      -26.47     24.39 o 
   4  12   7      129.48      103.90     20.48 o 
   5  12   7        0.86      -16.34     17.76 o 
   6  12   7       75.36       67.24     44.88 o 
  -7  13   7        1.07      -30.49     20.33 o 
  -6  13   7       48.85       55.25     19.95 o 
  -5  13   7       41.95       32.99     19.47 o 
  -4  13   7      172.17      193.13     33.14 o 
  -3  13   7      258.35      308.57     27.69 o 
  -2  13   7       18.94       10.69     18.25 o 
  -1  13   7      469.31      462.50     29.78 o 
   0  13   7       62.74       39.56     19.90 o 
   1  13   7      134.82      161.54     41.09 o 
   2  13   7       18.67       22.89     21.00 o 
   3  13   7       47.32       33.84     19.26 o 
   4  13   7        0.17      -11.19     18.60 o 
   5  13   7      250.30      181.27     24.64 o 
  -5  14   7       60.98       68.62     22.20 o 
  -4  14   7      238.23      188.12     25.93 o 
  -3  14   7      129.79      123.50     24.24 o 
  -2  14   7      333.78      366.56     31.44 o 
  -1  14   7       48.65       37.95     22.37 o 
   0  14   7      926.69      894.92     75.71 o 
   1  14   7        7.79      -30.09     23.12 o 
   2  14   7       96.56      186.53     34.27 o 
   3  14   7        2.86        5.30     22.66 o 
  -3  15   7      133.78      175.53     27.09 o 
  -2  15   7       84.25       85.45     24.81 o 
  -1  15   7       56.35       82.82     24.69 o 
   0  15   7       93.33      125.78     26.30 o 
   1  15   7      114.18      140.27     28.37 o 
 -10   0   8        6.31        0.31     21.89 o 
  -8   0   8       32.91       51.55     22.16 o 
  -6   0   8     1802.17     1888.14     73.78 o 
  -4   0   8     8971.88     9211.93    182.52 o 
  -2   0   8     2389.63     2064.23     52.40 o 
   0   0   8      893.82      683.64     25.18 o 
   2   0   8     8490.21     8703.49    156.64 o 
   4   0   8     2274.06     2348.31     48.43 o 
   6   0   8     1993.96     2154.70     64.15 o 
   8   0   8      589.45      623.55     54.36 o 
 -11   1   8        0.82       -2.42     18.07 o 
 -10   1   8       37.13       47.91     16.98 o 
  -9   1   8        2.73       -2.61     14.75 o 
  -8   1   8       66.12      100.91     17.67 o 
  -7   1   8       25.62       24.48     12.74 o 
  -6   1   8     1948.59     2136.27     80.85 o 
  -5   1   8      250.43      197.59     25.07 o 
  -4   1   8     4750.65     5127.45     88.56 o 
  -3   1   8      184.79      245.89     23.19 o 
  -2   1   8      494.42      465.21     15.19 o 
   0   1   8       45.53       24.62      6.84 o 
   1   1   8       76.02       58.46      6.99 o 
   2   1   8      407.74      393.93     12.75 o 
   3   1   8      235.53      198.22     11.50 o 
   4   1   8        2.69        3.17      8.13 o 
   5   1   8      115.94      108.49     11.46 o 
   6   1   8        4.08        2.18     11.60 o 
   7   1   8        0.43        8.92     15.15 o 
   8   1   8       36.65       19.65     19.76 o 
   9   1   8        4.78       -8.09     22.47 o 
 -11   2   8      208.08      160.19     23.37 o 
 -10   2   8        0.32      -18.18     15.18 o 
  -9   2   8      184.32      157.23     20.68 o 
  -8   2   8        2.23        1.61     13.31 o 
  -7   2   8      256.17      234.79     20.41 o 
  -6   2   8      239.54      215.68     24.05 o 
  -5   2   8      595.71      544.62     20.71 o 
  -4   2   8      617.25      642.30     19.53 o 
  -3   2   8      353.07      322.33     16.67 o 
  -2   2   8       84.34      102.46      9.44 o 
  -1   2   8      108.61      106.37      8.38 o 
   0   2   8        6.03        4.15      6.18 o 
   1   2   8       32.52       18.24      5.86 o 
   2   2   8      545.22      488.14     13.74 o 
   3   2   8       28.02       11.08      8.53 o 
   4   2   8       37.89       22.80      9.00 o 
   5   2   8       13.73      -10.20      8.94 o 
   6   2   8       10.11       10.26     10.26 o 
   7   2   8        3.98       -1.43     15.32 o 
   8   2   8       20.95       16.62     17.75 o 
   9   2   8       17.38        5.41     23.85 o 
 -11   3   8        6.90       18.41     19.69 o 
 -10   3   8       35.39       30.30     19.14 o 
  -9   3   8      172.56      144.46     21.22 o 
  -8   3   8       34.79        4.29     14.03 o 
  -7   3   8      253.95      248.02     33.28 o 
  -6   3   8      275.03      202.37     21.13 o 
  -5   3   8      496.66      530.67     26.38 o 
  -4   3   8        3.53       -8.76      6.90 o 
  -3   3   8      839.83      716.29     16.71 o 
  -2   3   8        2.24       -5.02      5.80 o 
  -1   3   8     3660.41     3436.50     47.87 o 
   0   3   8        0.64       -4.14      5.65 o 
   1   3   8     5886.83     5945.75     76.21 o 
   2   3   8        4.43       -0.14      7.57 o 
   3   3   8     7107.98     7309.64    106.87 o 
   4   3   8        3.10        6.33      9.64 o 
   5   3   8      351.63      416.45     19.43 o 
   6   3   8        4.53       -6.89     10.88 o 
   7   3   8      420.70      491.35     22.33 o 
   8   3   8        1.79       -7.69     17.16 o 
   9   3   8      116.49      162.91     23.17 o 
 -11   4   8      268.74      267.23     29.23 o 
 -10   4   8        3.10       17.88     17.64 o 
  -9   4   8     1911.73     1890.81     89.28 o 
  -8   4   8       11.93       -4.91     17.47 o 
  -7   4   8      896.32      997.50     37.05 o 
  -6   4   8      330.82      338.36     22.21 o 
  -5   4   8      669.56      850.21     62.52 o 
  -4   4   8        9.99       13.53      7.46 o 
  -3   4   8      903.90      935.24     20.04 o 
  -2   4   8      283.61      255.80     11.34 o 
  -1   4   8     2874.46     2874.10     42.05 o 
   0   4   8       62.98       33.90      6.95 o 
   1   4   8     1224.52     1265.37     27.88 o 
   2   4   8       98.29      120.51     15.58 o 
   3   4   8      208.32      247.73     15.27 o 
   4   4   8      163.27      129.46     13.17 o 
   5   4   8        1.53       -7.67     10.86 o 
   6   4   8       10.75      -10.49     13.05 o 
   7   4   8        7.85        4.35     12.29 o 
   8   4   8        6.74        3.01     16.09 o 
   9   4   8       19.98       43.22     25.00 o 
 -11   5   8        2.31       -6.92     19.17 o 
 -10   5   8      131.52      149.05     23.63 o 
  -9   5   8      270.76      327.03     26.77 o 
  -8   5   8       27.74       21.60     16.05 o 
  -7   5   8      229.64      228.89     21.98 o 
  -6   5   8      781.77      803.53     39.54 o 
  -5   5   8      516.83      470.88     17.88 o 
  -4   5   8       38.44       54.36     15.44 o 
  -3   5   8     1072.40     1088.58     24.32 o 
  -2   5   8       38.58       52.41      7.98 o 
  -1   5   8     6161.36     6322.62     81.29 o 
   0   5   8       10.57       10.39      8.36 o 
   1   5   8     3949.08     4183.43     66.34 o 
   2   5   8        0.08       -7.89      9.02 o 
   3   5   8     1836.44     2051.11     40.39 o 
   4   5   8       22.83       19.15     10.32 o 
   5   5   8     1171.59     1268.60     31.68 o 
   6   5   8        0.12       -6.44     16.15 o 
   7   5   8      804.63      757.21     37.62 o 
   8   5   8        0.18      -22.45     19.62 o 
   9   5   8       31.73       -1.11     19.82 o 
 -11   6   8       12.60       -7.38     26.98 o 
 -10   6   8       14.44       13.71     19.09 o 
  -9   6   8      634.38      645.78     46.22 o 
  -8   6   8       14.22       22.01     16.61 o 
  -7   6   8       65.88       65.80     16.26 o 
  -6   6   8       81.15       58.31     12.12 o 
  -5   6   8      189.71      135.26     12.70 o 
  -4   6   8        5.16       -0.09      7.98 o 
  -3   6   8       51.53       23.21      8.17 o 
  -2   6   8      280.85      264.47     12.90 o 
  -1   6   8      482.00      528.49     17.89 o 
   0   6   8      575.28      634.19     19.99 o 
   1   6   8        3.29       -1.54      8.53 o 
   2   6   8      566.19      668.63     21.09 o 
   3   6   8        9.18        5.54     10.22 o 
   4   6   8       94.19       85.37     14.56 o 
   5   6   8       11.49       20.99     13.92 o 
   6   6   8      184.98      132.73     22.52 o 
   7   6   8       10.53       -6.67     18.69 o 
   8   6   8       44.98       54.50     28.48 o 
 -10   7   8      400.41      433.67     33.87 o 
  -9   7   8       22.21       17.99     17.93 o 
  -8   7   8      590.85      629.26     31.92 o 
  -7   7   8        0.25       -1.64     14.62 o 
  -6   7   8      241.84      319.10     26.56 o 
  -5   7   8        4.44       -5.45      9.21 o 
  -4   7   8      161.32      204.77     13.69 o 
  -3   7   8       72.57       72.22     10.34 o 
  -2   7   8      788.56      754.45     24.61 o 
  -1   7   8       50.98       40.77      9.92 o 
   0   7   8      443.76      460.28     18.17 o 
   1   7   8      426.87      391.86     17.23 o 
   2   7   8       86.70       86.85     14.02 o 
   3   7   8      232.31      259.58     20.18 o 
   4   7   8       17.08        3.36     13.77 o 
   5   7   8      134.47      106.11     17.43 o 
   6   7   8        2.53        2.28     18.03 o 
   7   7   8       43.25       27.38     19.44 o 
   8   7   8       23.03        3.59     20.22 o 
 -10   8   8       30.97       38.30     22.01 o 
  -9   8   8        0.23       -8.29     19.04 o 
  -8   8   8      159.85      161.01     22.34 o 
  -7   8   8       56.93       43.62     13.74 o 
  -6   8   8      292.44      313.87     20.73 o 
  -5   8   8       17.82       19.40     10.50 o 
  -4   8   8      217.53      233.28     14.74 o 
  -3   8   8        0.03      -15.01     10.62 o 
  -2   8   8     2151.39     2056.86     46.01 o 
  -1   8   8       46.04       35.78     11.85 o 
   0   8   8     3264.06     3200.59     55.51 o 
   1   8   8       64.96       63.35     13.86 o 
   2   8   8     1613.37     1656.54     42.59 o 
   3   8   8        3.52       13.70     20.93 o 
   4   8   8     2238.37     2313.42     60.71 o 
   5   8   8        0.04       -5.46     14.52 o 
   6   8   8      712.68      739.23     37.59 o 
   7   8   8        1.43      -10.67     19.46 o 
  -9   9   8        9.20       11.08     20.28 o 
  -8   9   8      354.02      403.83     47.50 o 
  -7   9   8        2.02       -1.36     13.39 o 
  -6   9   8      384.28      392.46     21.15 o 
  -5   9   8       39.15       17.70     11.21 o 
  -4   9   8       83.10       69.88     21.37 o 
  -3   9   8       29.43       36.41     11.95 o 
  -2   9   8      543.47      539.04     22.71 o 
  -1   9   8        5.76       37.37     12.55 o 
   0   9   8      380.92      347.99     21.16 o 
   1   9   8      398.65      408.64     21.33 o 
   2   9   8       33.35       39.57     16.82 o 
   3   9   8       30.73       38.57     17.91 o 
   4   9   8        1.36       15.54     15.73 o 
   5   9   8       81.09       98.39     35.30 o 
   6   9   8        6.10       -2.65     17.00 o 
   7   9   8       32.78        7.41     22.17 o 
  -9  10   8      268.61      307.65     30.38 o 
  -8  10   8       21.66       34.43     19.60 o 
  -7  10   8       74.59       89.48     32.17 o 
  -6  10   8      107.28      127.38     16.99 o 
  -5  10   8        3.35      -26.28     36.25 o 
  -4  10   8        2.31        6.70     14.98 o 
  -3  10   8        1.02      -17.47     11.65 o 
  -2  10   8       37.95       -0.01     12.57 o 
  -1  10   8       82.25       97.12     15.04 o 
   0  10   8      680.94      542.20     31.50 o 
   1  10   8      144.01      183.88     18.64 o 
   2  10   8      858.56      739.03     30.02 o 
   3  10   8        0.04       -4.43     15.59 o 
   4  10   8      504.05      402.07     26.99 o 
   5  10   8        0.74      -18.05     17.79 o 
   6  10   8        1.89       -0.71     17.53 o 
  -8  11   8        3.33       -7.17     16.04 o 
  -7  11   8       82.91       80.52     16.66 o 
  -6  11   8       41.33       32.72     19.41 o 
  -5  11   8      134.34      128.56     20.03 o 
  -4  11   8       12.46        0.84     15.70 o 
  -3  11   8      233.65      277.71     39.33 o 
  -2  11   8       25.56       23.35     16.61 o 
  -1  11   8     1589.24     1789.97     46.12 o 
   0  11   8        7.70      -13.95     14.65 o 
   1  11   8     2521.72     2745.62     66.10 o 
   2  11   8       27.93       25.90     17.01 o 
   3  11   8     1034.10     1056.91     37.45 o 
   4  11   8        0.60       -7.30     16.62 o 
   5  11   8      415.70      405.38     31.76 o 
   6  11   8        0.16      -17.17     19.24 o 
  -7  12   8      196.78      174.96     25.98 o 
  -6  12   8       19.33        4.30     19.21 o 
  -5  12   8      362.85      423.27     55.31 o 
  -4  12   8       12.04      -14.06     17.36 o 
  -3  12   8      234.76      234.05     25.93 o 
  -2  12   8       57.33       47.68     18.75 o 
  -1  12   8      488.14      478.26     32.69 o 
   0  12   8       30.35       33.28     19.40 o 
   1  12   8      160.95      139.90     20.81 o 
   2  12   8      788.74      926.56     36.65 o 
   3  12   8       35.56       20.50     18.06 o 
   5  12   8        2.81      -25.67     21.96 o 
  -6  13   8       10.89      -19.45     21.58 o 
  -5  13   8      129.42      135.10     27.50 o 
  -4  13   8        9.23      -27.34     19.28 o 
  -3  13   8       80.88       45.02     26.79 o 
  -2  13   8       20.65        7.64     20.22 o 
  -1  13   8      432.12      415.39     32.39 o 
   0  13   8        3.38        9.24     20.31 o 
   1  13   8      144.49      181.39     29.45 o 
   2  13   8       26.18       17.62     24.13 o 
   3  13   8      499.26      574.68     32.70 o 
   4  13   8        0.13      -13.73     20.07 o 
  -4  14   8       29.66        9.62     21.09 o 
  -3  14   8        0.67        9.36     22.92 o 
  -2  14   8      108.17      178.61     26.55 o 
  -1  14   8        5.07       12.35     21.74 o 
   0  14   8      145.04      263.89     31.86 o 
   1  14   8       15.03      -18.98     23.17 o 
   2  14   8       52.23       55.23     26.91 o 
 -11   0   9      362.44      414.40     44.75 o 
  -9   0   9      271.39      305.45     39.47 o 
  -7   0   9      359.14      249.70     30.85 o 
  -5   0   9     1636.01     1607.22     48.85 o 
  -3   0   9     1053.54     1102.95     37.00 o 
  -1   0   9        7.73       -4.44      9.92 o 
   1   0   9       48.53       29.25     17.85 o 
   3   0   9        3.97      -12.17     11.69 o 
   5   0   9        0.20        6.48     23.72 o 
   7   0   9        2.27       -6.66     32.30 o 
 -11   1   9        4.54       15.74     19.80 o 
 -10   1   9      367.17      393.32     30.96 o 
  -9   1   9        9.08       27.36     16.77 o 
  -8   1   9      330.54      380.39     34.45 o 
  -7   1   9      103.46      110.94     17.44 o 
  -6   1   9      122.79      175.42     18.60 o 
  -5   1   9      697.95      706.11     24.93 o 
  -4   1   9     1093.61     1170.66     28.08 o 
  -3   1   9     1368.80     1369.23     32.55 o 
  -2   1   9     1255.28     1168.30     26.46 o 
  -1   1   9      362.29      326.24     13.86 o 
   0   1   9      363.32      349.06     13.84 o 
   1   1   9     1205.05     1241.19     26.81 o 
   2   1   9      245.29      259.46     13.41 o 
   3   1   9      407.87      385.68     19.32 o 
   4   1   9       50.58       50.59     13.51 o 
   5   1   9     1054.51     1065.63     45.30 o 
   6   1   9        0.04       -3.02     19.07 o 
   7   1   9       54.49       26.58     27.72 o 
   8   1   9        5.79      -12.26     18.69 o 
 -11   2   9      226.44      179.36     25.26 o 
 -10   2   9       36.70       72.22     19.82 o 
  -9   2   9       66.93       87.24     19.11 o 
  -8   2   9       69.79       74.19     17.46 o 
  -7   2   9      499.33      582.74     28.99 o 
  -6   2   9        8.91       10.51     13.09 o 
  -5   2   9      510.32      620.74     23.11 o 
  -4   2   9      846.82      862.24     23.49 o 
  -3   2   9     1011.79      995.78     24.70 o 
  -2   2   9     3027.37     3064.29     63.97 o 
  -1   2   9      761.64      664.27     19.17 o 
   0   2   9     1546.18     1535.54     30.61 o 
   1   2   9      882.70      920.86     22.32 o 
   2   2   9     2271.04     2286.00     50.00 o 
   3   2   9       79.19       61.52     12.81 o 
   4   2   9     2050.32     2178.48     50.28 o 
   5   2   9        5.34       -0.37     12.46 o 
   6   2   9     1049.94     1066.40     46.32 o 
   7   2   9        2.12        3.25     16.93 o 
   8   2   9      240.54      220.59     25.26 o 
 -11   3   9        0.34      -11.49     20.19 o 
 -10   3   9      800.79      856.63     38.66 o 
  -9   3   9        1.75      -12.62     16.00 o 
  -8   3   9      195.86      227.52     22.73 o 
  -7   3   9      122.42      123.52     17.38 o 
  -6   3   9      171.47      157.38     18.95 o 
  -5   3   9       98.25      113.34     21.21 o 
  -4   3   9       65.71       57.16     15.04 o 
  -3   3   9      744.41      768.09     21.68 o 
  -2   3   9      943.14      973.68     23.92 o 
  -1   3   9     2132.14     2120.66     38.89 o 
   0   3   9      316.86      297.33     26.18 o 
   1   3   9     4119.43     4410.54    154.59 o 
   2   3   9       59.44       48.30     17.11 o 
   3   3   9      892.96      966.58     25.84 o 
   4   3   9        0.25        6.89     10.77 o 
   5   3   9       15.31        3.20     11.15 o 
   6   3   9        7.48       15.64     16.12 o 
   7   3   9      201.02      228.33     22.86 o 
   8   3   9        9.01       26.68     20.83 o 
 -11   4   9        7.88       -6.60     20.10 o 
 -10   4   9       25.25       53.22     20.66 o 
  -9   4   9      365.75      394.15     29.35 o 
  -8   4   9       34.84       58.47     17.01 o 
  -7   4   9       70.65       45.63     16.02 o 
  -6   4   9        3.78       -1.67     26.56 o 
  -5   4   9       12.12       25.35     11.00 o 
  -4   4   9        3.82      -11.02      9.86 o 
  -3   4   9       22.46       15.12      8.78 o 
  -2   4   9     1206.17     1244.46     27.94 o 
  -1   4   9       42.96       56.22      9.25 o 
   0   4   9     1928.60     1882.92     43.64 o 
   1   4   9       74.81       93.18     13.58 o 
   2   4   9      762.13      648.42     20.92 o 
   3   4   9        5.20       -0.77     10.06 o 
   4   4   9      363.19      352.08     19.20 o 
   5   4   9        1.97        8.59     12.15 o 
   6   4   9      370.78      428.23     23.20 o 
   7   4   9        3.04        1.19     20.27 o 
   8   4   9       80.34      146.59     40.26 o 
 -10   5   9      506.77      532.93     38.42 o 
  -9   5   9       77.56      117.31     28.37 o 
  -8   5   9      271.83      276.88     49.87 o 
  -7   5   9       70.05       76.83     20.86 o 
  -6   5   9      378.78      433.05     21.80 o 
  -5   5   9      246.27      253.88     17.54 o 
  -4   5   9      121.88      108.47     13.17 o 
  -3   5   9      167.82      213.15     20.59 o 
  -2   5   9      769.12      803.56     22.06 o 
  -1   5   9      292.38      274.33     28.38 o 
   0   5   9      770.73      765.76     22.58 o 
   1   5   9      415.60      465.75     18.63 o 
   2   5   9      108.64       95.00     14.95 o 
   3   5   9      848.79      976.59     26.94 o 
   4   5   9        8.18        5.24     11.49 o 
   5   5   9     1578.01     1711.08     39.22 o 
   6   5   9        2.31       -8.60     16.82 o 
   7   5   9        3.05        0.47     16.25 o 
   8   5   9       16.88       -7.37     36.41 o 
 -10   6   9       13.32        2.73     20.36 o 
  -9   6   9      827.27      858.77     39.99 o 
  -8   6   9       55.53       55.06     18.83 o 
  -7   6   9     1130.40     1183.52     85.07 o 
  -6   6   9      417.04      417.73     21.11 o 
  -5   6   9      809.03      740.68     26.34 o 
  -4   6   9      437.47      485.96     20.65 o 
  -3   6   9      212.62      225.54     13.90 o 
  -2   6   9     1486.28     1503.54     44.79 o 
  -1   6   9       85.25       71.96     11.39 o 
   0   6   9     2322.88     2412.63     45.03 o 
   1   6   9      182.87      198.13     14.94 o 
   2   6   9      702.04      751.94     23.69 o 
   3   6   9       78.66       89.90     14.51 o 
   4   6   9      750.89      831.17     30.43 o 
   5   6   9        4.89       19.83     14.82 o 
   6   6   9      963.57      981.93     35.79 o 
   7   6   9        3.77      -17.77     16.52 o 
 -10   7   9      128.11      123.49     26.11 o 
  -9   7   9       32.87       59.38     20.93 o 
  -8   7   9       54.22       53.93     20.48 o 
  -7   7   9      400.04      457.59     28.09 o 
  -6   7   9      415.94      422.63     19.10 o 
  -5   7   9      299.54      255.87     22.68 o 
  -4   7   9      221.12      218.41     15.08 o 
  -3   7   9       50.18       26.26     11.49 o 
  -2   7   9      447.80      463.47     22.64 o 
  -1   7   9        6.30       -9.54      9.40 o 
   0   7   9      107.69      109.89     17.08 o 
   1   7   9      307.22      322.36     18.51 o 
   2   7   9        2.51       -9.76     12.24 o 
   3   7   9      565.58      545.36     29.41 o 
   4   7   9        5.98        3.04     14.78 o 
   5   7   9      438.50      439.98     27.71 o 
   6   7   9        0.31       -9.94     21.03 o 
   7   7   9      198.65      217.93     38.03 o 
  -9   8   9      107.84      112.28     22.66 o 
  -8   8   9        0.32       22.92     18.29 o 
  -7   8   9     1202.26     1335.30     46.04 o 
  -6   8   9        0.04       -9.60     11.90 o 
  -5   8   9      143.87      150.34     14.49 o 
  -4   8   9       40.77       15.98     12.25 o 
  -3   8   9        9.85       21.98     12.08 o 
  -2   8   9       40.31       -0.53     11.49 o 
  -1   8   9       12.02        2.19     11.82 o 
   0   8   9      282.32      363.37     21.71 o 
   1   8   9       50.16       54.50     14.70 o 
   2   8   9      304.03      410.58     27.39 o 
   3   8   9        7.61      -21.47     14.31 o 
   4   8   9        7.02       -0.20     15.49 o 
   5   8   9        6.45      -24.12     16.08 o 
   6   8   9       20.59       20.00     18.31 o 
   7   8   9       14.42       -9.46     19.41 o 
  -9   9   9        4.28      -24.45     19.76 o 
  -8   9   9       79.44       74.85     21.59 o 
  -7   9   9      235.72      257.90     25.31 o 
  -6   9   9      318.71      342.30     22.46 o 
  -5   9   9       83.79       92.57     19.48 o 
  -4   9   9        4.71        4.31     12.69 o 
  -3   9   9       99.38      113.40     15.71 o 
  -2   9   9        1.29       -1.41     13.80 o 
  -1   9   9      104.32      160.18     24.57 o 
   0   9   9      396.10      449.58     33.09 o 
   1   9   9     1145.22     1266.02     38.58 o 
   2   9   9      119.26      123.47     21.57 o 
   3   9   9     1018.43     1128.28     38.09 o 
   4   9   9        1.64      -13.27     16.51 o 
   5   9   9      258.72      329.77     26.13 o 
   6   9   9        0.30      -25.23     18.24 o 
  -8  10   9       24.67       32.68     21.08 o 
  -7  10   9      497.71      491.57     26.19 o 
  -6  10   9      215.35      229.74     42.84 o 
  -5  10   9      123.69      142.30     22.66 o 
  -4  10   9        1.37      -20.44     13.63 o 
  -3  10   9      370.02      401.22     28.87 o 
  -2  10   9       12.04        4.08     13.84 o 
  -1  10   9      312.59      314.05     22.20 o 
   0  10   9     1355.63     1295.20     39.49 o 
   1  10   9      347.37      405.65     26.84 o 
   2  10   9     1177.46     1164.19     38.78 o 
   3  10   9       49.77       64.48     18.52 o 
   4  10   9      289.69      244.34     40.85 o 
   5  10   9        0.17        3.70     18.33 o 
  -7  11   9       35.54       47.98     21.46 o 
  -6  11   9      382.39      421.49     60.87 o 
  -5  11   9       47.64       37.19     18.43 o 
  -4  11   9        3.31        4.52     18.15 o 
  -3  11   9      240.14      256.38     25.41 o 
  -2  11   9       16.84       15.82     15.23 o 
  -1  11   9      186.58      198.60     20.45 o 
   0  11   9      148.86      122.90     20.07 o 
   1  11   9      633.20      652.82     30.62 o 
   2  11   9       29.34       47.83     19.59 o 
   3  11   9      430.64      418.87     71.49 o 
   4  11   9        0.26        5.52     18.37 o 
  -6  12   9       78.69       84.76     23.96 o 
  -5  12   9       19.74       16.52     19.50 o 
  -4  12   9       28.47       48.89     21.07 o 
  -3  12   9        0.07       12.80     18.85 o 
  -2  12   9       48.46       68.55     21.06 o 
  -1  12   9        7.52        8.56     18.50 o 
   0  12   9      100.57       93.57     19.59 o 
   1  12   9        0.66      -18.85     17.68 o 
   2  12   9      582.14      643.51     33.60 o 
   3  12   9        3.45        9.71     19.24 o 
  -4  13   9       56.46       96.43     23.99 o 
  -3  13   9       93.62       46.34     21.44 o 
  -2  13   9       70.66       91.76     23.98 o 
  -1  13   9      248.89      179.95     27.70 o 
   0  13   9        1.73      -23.85     22.05 o 
   1  13   9       84.24       79.76     62.35 o 
   2  13   9       29.27       64.77     22.11 o 
 -10   0  10       13.71       39.40     26.71 o 
  -8   0  10      437.28      552.27     44.59 o 
  -6   0  10      897.13     1008.89     52.71 o 
  -4   0  10      247.39      282.75     23.48 o 
  -2   0  10     1444.67     1260.63     40.88 o 
   0   0  10     6228.41     6410.38    256.90 o 
   2   0  10     4630.84     5192.85    112.20 o 
   4   0  10     4751.61     5126.45    176.42 o 
   6   0  10      318.17      335.79     46.14 o 
   8   0  10      329.82      490.05     59.64 o 
 -10   1  10      249.31      231.08     50.13 o 
  -9   1  10        3.22        8.21     17.43 o 
  -8   1  10     2375.60     2347.06     66.56 o 
  -7   1  10        0.64        6.82     15.32 o 
  -6   1  10     1434.18     1488.53     46.66 o 
  -5   1  10        7.00       -5.98     11.33 o 
  -4   1  10       37.31       71.00     11.55 o 
  -3   1  10        0.45       -2.19      8.90 o 
  -2   1  10      306.70      317.19     14.95 o 
  -1   1  10        4.56       -7.57      8.24 o 
   0   1  10     1506.00     1479.94     48.20 o 
   1   1  10      263.07      343.32     16.07 o 
   2   1  10      403.21      381.16     20.75 o 
   3   1  10       76.83       88.77     14.85 o 
   4   1  10       95.79      105.47     23.36 o 
   5   1  10       60.21       45.10     22.67 o 
   6   1  10        4.42      -15.87     21.30 o 
   7   1  10       81.83       65.09     27.90 o 
   8   1  10        1.97      -37.97     25.32 o 
 -10   2  10        1.04       10.21     19.41 o 
  -9   2  10      353.41      323.17     28.81 o 
  -8   2  10       71.73       83.09     19.24 o 
  -7   2  10      108.11       90.79     18.73 o 
  -6   2  10       37.05       37.40     15.81 o 
  -5   2  10        3.12      -16.31     10.88 o 
  -4   2  10       55.81       43.54     10.46 o 
  -3   2  10       58.89       62.80     19.54 o 
  -2   2  10       35.50       13.83      9.23 o 
  -1   2  10      147.88      112.19     11.07 o 
   0   2  10     1328.86     1288.14     28.81 o 
   1   2  10       16.23       20.82     11.62 o 
   2   2  10     1428.85     1294.26     35.94 o 
   3   2  10        1.19       -9.17     12.28 o 
   4   2  10      270.27      273.97     21.18 o 
   5   2  10        0.27      -16.49     20.20 o 
   6   2  10       34.34       -2.29     23.68 o 
   7   2  10        3.94       27.86     24.36 o 
 -10   3  10        5.75        7.74     19.16 o 
  -9   3  10       33.12       39.28     29.28 o 
  -8   3  10       39.26       38.20     17.72 o 
  -7   3  10       48.95       57.37     17.00 o 
  -6   3  10       39.27       44.38     13.02 o 
  -5   3  10       57.37       65.68     13.78 o 
  -4   3  10       22.02       21.43      9.56 o 
  -3   3  10      547.31      530.62     19.24 o 
  -2   3  10      226.26      221.62     14.46 o 
  -1   3  10     2285.55     2100.37     39.70 o 
   0   3  10       84.86       78.32     13.48 o 
   1   3  10      797.01      790.65     49.35 o 
   2   3  10       72.20       33.20     13.35 o 
   3   3  10      626.92      647.51     26.80 o 
   4   3  10       12.43       12.10     14.08 o 
   5   3  10      797.42      859.77     42.59 o 
   6   3  10        0.67       12.19     23.83 o 
   7   3  10      699.93      761.21     43.46 o 
 -10   4  10        0.26      -26.72     18.55 o 
  -9   4  10      602.73      555.54     36.55 o 
  -8   4  10        2.65       11.04     17.01 o 
  -7   4  10      392.20      472.38     27.91 o 
  -6   4  10       14.11        5.46     12.94 o 
  -5   4  10      561.35      659.36     25.26 o 
  -4   4  10       40.84       52.94     13.44 o 
  -3   4  10      855.44      944.30     25.17 o 
  -2   4  10       92.04       96.70     11.58 o 
  -1   4  10     1601.67     1666.97     41.73 o 
   0   4  10      173.64      163.56     16.52 o 
   1   4  10      404.34      435.29     24.79 o 
   2   4  10      716.50      707.09     27.52 o 
   3   4  10      207.03      218.57     21.11 o 
   4   4  10      148.87      143.27     18.32 o 
   5   4  10       19.95       25.41     15.82 o 
   6   4  10       12.55        6.40     21.92 o 
   7   4  10        4.54      -44.13     31.22 o 
 -10   5  10        1.92        0.34     20.23 o 
  -9   5  10       19.82       28.27     20.21 o 
  -8   5  10       94.27      129.12     21.74 o 
  -7   5  10       61.91       50.98     35.61 o 
  -6   5  10      256.81      241.40     19.71 o 
  -5   5  10      364.04      352.19     24.21 o 
  -4   5  10       22.69       31.55     12.16 o 
  -3   5  10      485.33      485.17     22.26 o 
  -2   5  10       14.19       -1.85     11.70 o 
  -1   5  10      991.73      987.69     31.62 o 
   0   5  10       30.69       45.68     13.12 o 
   1   5  10      756.88      766.68     27.57 o 
   2   5  10       54.91       42.66     16.50 o 
   3   5  10     1697.07     1696.22     44.74 o 
   4   5  10        7.26       -4.90     15.83 o 
   5   5  10      572.99      546.99     34.37 o 
   6   5  10        3.98       17.80     22.05 o 
   7   5  10      366.48      418.25     58.70 o 
  -9   6  10      186.89      223.41     29.41 o 
  -8   6  10       48.05       54.00     18.36 o 
  -7   6  10       98.66      118.88     20.52 o 
  -6   6  10      328.28      347.24     23.07 o 
  -5   6  10      340.65      303.52     20.64 o 
  -4   6  10      272.96      250.19     18.87 o 
  -3   6  10       29.25       21.87     16.21 o 
  -2   6  10      109.69      109.25     17.49 o 
  -1   6  10        1.11      -21.13     14.09 o 
   0   6  10      156.61      160.06     17.47 o 
   1   6  10        1.43      -16.50     13.10 o 
   2   6  10      233.44      264.76     23.10 o 
   3   6  10       33.53       31.45     19.92 o 
   4   6  10      546.82      540.09     34.27 o 
   5   6  10        0.14      -12.54     19.76 o 
   6   6  10       46.72        2.14     40.41 o 
  -9   7  10       13.43        4.23     20.75 o 
  -8   7  10      774.79      731.14     44.24 o 
  -7   7  10        0.34      -19.73     17.22 o 
  -6   7  10     1636.15     1713.48     44.54 o 
  -5   7  10       30.53       13.47     13.53 o 
  -4   7  10     1513.82     1631.76     52.36 o 
  -3   7  10        5.25      -22.48     14.99 o 
  -2   7  10      111.77      132.46     20.61 o 
  -1   7  10        3.98       -0.57     13.88 o 
   0   7  10      204.87      239.51     20.20 o 
   1   7  10        0.73        6.27     15.89 o 
   2   7  10      314.30      394.31     28.78 o 
   3   7  10      183.90      212.10     26.82 o 
   4   7  10       66.72      101.71     24.47 o 
   5   7  10        0.60        2.78     20.96 o 
   6   7  10        0.95       19.89     23.67 o 
  -8   8  10       99.10      124.17     30.83 o 
  -7   8  10        4.15       -3.94     18.16 o 
  -6   8  10      412.46      417.82     25.14 o 
  -5   8  10        1.09      -21.09     17.01 o 
  -4   8  10     1213.71     1228.68     60.25 o 
  -3   8  10       40.45       33.20     17.34 o 
  -2   8  10      119.20      186.21     22.72 o 
  -1   8  10       37.46       30.19     19.05 o 
   0   8  10      526.21      579.78     53.77 o 
   1   8  10       21.56       10.03     18.44 o 
   2   8  10     1788.83     1783.97     58.55 o 
   3   8  10        7.87       10.52     20.56 o 
   4   8  10      987.90      985.67     36.47 o 
   5   8  10        0.00      -16.50     18.45 o 
  -8   9  10      435.58      492.33     81.43 o 
  -7   9  10        2.24       27.48     20.18 o 
  -6   9  10      337.14      386.84     32.39 o 
  -5   9  10        0.15      -27.45     18.30 o 
  -4   9  10      893.88      914.37     59.93 o 
  -3   9  10       60.34       62.39     20.07 o 
  -2   9  10       27.59        7.43     18.61 o 
  -1   9  10      196.64      239.14     73.07 o 
   0   9  10      111.98      101.74     42.49 o 
   1   9  10       81.48      105.60     18.43 o 
   2   9  10       84.54       72.95     19.99 o 
   3   9  10       14.46       -9.19     16.33 o 
   4   9  10        3.35      -21.06     17.89 o 
   5   9  10       25.14       18.71     19.68 o 
  -7  10  10       48.93        6.30     28.68 o 
  -6  10  10        8.20      -11.57     25.60 o 
  -5  10  10       84.96       76.98     28.91 o 
  -4  10  10      133.83      135.28     22.77 o 
  -3  10  10        8.18        9.51     18.78 o 
  -2  10  10       26.85        5.21     18.66 o 
  -1  10  10        0.72        3.19     23.97 o 
   0  10  10       66.71       29.32     19.08 o 
   1  10  10        3.51        2.85     16.35 o 
   2  10  10       14.39      -26.08     17.39 o 
   3  10  10        2.18      -13.40     16.87 o 
   4  10  10       18.83        6.55     19.24 o 
  -6  11  10        2.33       30.91     30.06 o 
  -5  11  10      146.81      115.07     30.61 o 
  -4  11  10        0.49       29.97     26.85 o 
  -3  11  10      265.27      337.52     40.81 o 
  -2  11  10        1.41      -23.03     15.35 o 
  -1  11  10      206.85      294.77     24.64 o 
   0  11  10       18.46        7.54     17.47 o 
   1  11  10      523.58      608.79     31.14 o 
   2  11  10        6.86        0.47     24.04 o 
   3  11  10      592.44      689.71     34.35 o 
  -4  12  10        4.26       -2.00     22.68 o 
  -3  12  10      366.80      373.91     32.37 o 
  -2  12  10       12.47       -5.35     20.52 o 
  -1  12  10      172.85      169.19     28.44 o 
   0  12  10       17.10        1.80     18.35 o 
   1  12  10      198.02      149.44     36.89 o 
  -9   0  11      388.85      324.07     40.82 o 
  -7   0  11     2904.11     2583.98    100.33 o 
  -5   0  11      367.95      322.89     37.16 o 
  -3   0  11       53.10       35.74     14.83 o 
  -1   0  11       10.10       -3.38     21.24 o 
   1   0  11      274.33      238.07     21.72 o 
   3   0  11      109.58       91.06     31.99 o 
   5   0  11        2.40       19.74     34.75 o 
 -10   1  11       30.87      -11.73     26.58 o 
  -9   1  11       20.66       16.06     19.41 o 
  -8   1  11      184.67      174.02     36.36 o 
  -7   1  11      343.53      302.47     27.11 o 
  -6   1  11      919.44      958.59     70.87 o 
  -5   1  11      183.94      169.63     16.26 o 
  -4   1  11      568.63      631.12     26.70 o 
  -3   1  11        3.24        1.89     10.33 o 
  -2   1  11      227.69      224.75     17.75 o 
  -1   1  11       61.06       65.07     11.19 o 
   0   1  11      169.49      142.69     13.34 o 
   1   1  11     1583.16     1476.68     39.93 o 
   2   1  11      129.37      171.48     30.17 o 
   3   1  11     1547.16     1452.61    124.86 o 
   4   1  11       27.15       31.60     22.85 o 
   5   1  11      303.17      363.64     37.07 o 
   6   1  11        5.33      -14.11     23.72 o 
  -9   2  11      300.19      287.38     29.48 o 
  -8   2  11       15.96       41.34     18.93 o 
  -7   2  11     1025.48     1042.84     42.12 o 
  -6   2  11      279.56      332.93     26.51 o 
  -5   2  11      492.44      564.21     24.61 o 
  -4   2  11      379.92      416.87     19.58 o 
  -3   2  11      122.65      121.26     13.27 o 
  -2   2  11      208.62      152.27     13.72 o 
  -1   2  11      307.10      353.06     16.81 o 
   0   2  11      214.66      187.04     17.61 o 
   1   2  11      647.03      709.72     26.94 o 
   2   2  11      448.35      491.89     23.39 o 
   3   2  11      150.40      146.17     25.71 o 
   4   2  11      405.77      548.05     39.94 o 
   5   2  11        6.16        0.57     22.42 o 
   6   2  11      984.86     1056.39     51.21 o 
  -9   3  11        6.67      -11.19     18.95 o 
  -8   3  11       31.95       17.06     18.35 o 
  -7   3  11       61.61       71.38     19.58 o 
  -6   3  11      747.45      752.37     29.78 o 
  -5   3  11      164.44      163.49     17.37 o 
  -4   3  11      408.61      412.08     19.23 o 
  -3   3  11       63.27       42.76     12.00 o 
  -2   3  11       65.36       48.89     11.84 o 
  -1   3  11      151.29      167.00     17.51 o 
   0   3  11       18.81       13.25     15.74 o 
   1   3  11      758.31      858.32     30.35 o 
   2   3  11       12.71       18.16     14.44 o 
   3   3  11      717.51      750.64     29.60 o 
   4   3  11        3.08       -8.51     21.23 o 
   5   3  11      667.75      724.12     43.03 o 
   6   3  11        5.47       17.16     25.54 o 
  -9   4  11       56.02       50.64     21.72 o 
  -8   4  11        0.33        3.15     17.74 o 
  -7   4  11        1.61       -5.78     16.72 o 
  -6   4  11      104.54      106.28     17.15 o 
  -5   4  11       31.23       13.40     13.64 o 
  -4   4  11      318.14      289.60     28.47 o 
  -3   4  11       95.10       90.01     12.76 o 
  -1   4  11       68.37       52.68     13.98 o 
   0   4  11       51.47       45.64     14.30 o 
   1   4  11        1.49      -13.32     13.29 o 
   2   4  11      198.45      183.22     19.19 o 
   3   4  11        0.24      -22.31     27.64 o 
   4   4  11      257.01      260.73     23.46 o 
   5   4  11        4.77      -20.05     23.60 o 
   6   4  11      321.56      407.75     58.70 o 
  -9   5  11        1.75        3.70     24.48 o 
  -8   5  11       82.80       69.31     21.50 o 
  -7   5  11       18.04        4.29     18.32 o 
  -6   5  11      769.55      761.45     29.59 o 
  -5   5  11       79.13       87.55     16.32 o 
  -4   5  11      968.83      989.68     31.49 o 
  -3   5  11      465.19      522.29     25.53 o 
  -2   5  11      511.26      489.34     24.10 o 
  -1   5  11      867.40      837.99     30.65 o 
   0   5  11       14.68       17.40     13.71 o 
   1   5  11      935.17      922.00     32.48 o 
   2   5  11      122.11      108.83     17.66 o 
   3   5  11      405.52      440.40     36.12 o 
   4   5  11       49.99       14.79     17.41 o 
   5   5  11        4.48        2.17     24.06 o 
   6   5  11        0.65       -7.73     35.60 o 
  -8   6  11        7.72       26.64     20.19 o 
  -7   6  11      245.22      225.26     28.09 o 
  -6   6  11      167.14      180.23     19.71 o 
  -5   6  11      574.48      564.33     31.90 o 
  -4   6  11      572.36      592.81     55.07 o 
  -3   6  11      756.22      796.79     63.70 o 
  -2   6  11      717.87      794.55     31.29 o 
  -1   6  11      400.50      412.87     24.32 o 
   0   6  11        5.20        8.54     14.70 o 
   1   6  11      281.40      291.55     22.76 o 
   2   6  11      851.32      902.27     46.00 o 
   3   6  11       98.83       86.21     23.12 o 
   4   6  11     1408.36     1392.94     52.52 o 
   5   6  11        9.90       25.77     22.82 o 
  -8   7  11       61.49       65.08     22.00 o 
  -7   7  11       23.23       -7.76     18.63 o 
  -6   7  11      306.22      328.82     34.18 o 
  -5   7  11      232.83      234.52     26.08 o 
  -4   7  11      250.68      236.24     26.45 o 
  -3   7  11      275.82      274.40     26.33 o 
  -2   7  11      258.02      218.29     24.09 o 
  -1   7  11      197.57      158.23     19.05 o 
   0   7  11        2.04      -21.21     14.14 o 
   1   7  11      324.01      324.37     49.07 o 
   2   7  11       96.11       62.22     21.88 o 
   3   7  11      384.52      434.81     44.18 o 
   4   7  11       45.60       11.92     23.65 o 
   5   7  11      274.60      281.22     32.97 o 
  -7   8  11       44.77      102.75     31.76 o 
  -6   8  11        1.33       -7.44     20.08 o 
  -5   8  11      350.92      430.55     45.34 o 
  -4   8  11       14.65      -25.42     27.07 o 
  -3   8  11      119.21      145.77     30.27 o 
  -2   8  11       12.73        2.25     18.48 o 
  -1   8  11       32.82       16.25     19.58 o 
   0   8  11        5.82      -15.12     21.33 o 
   1   8  11       12.47        6.89     19.02 o 
   2   8  11       43.26       41.05     21.36 o 
   3   8  11        3.89      -28.99     20.29 o 
   4   8  11      106.82      126.99     26.02 o 
  -6   9  11       32.21       17.08     22.21 o 
  -5   9  11      111.32      139.09     25.65 o 
  -4   9  11      213.26      194.69     25.30 o 
  -3   9  11      179.74      223.24     26.67 o 
  -2   9  11      101.38       92.89     22.51 o 
  -1   9  11      341.87      376.02     31.24 o 
   0   9  11        6.07      -37.57     30.15 o 
   1   9  11      166.15      201.74     28.10 o 
   2   9  11        7.25       15.72     22.98 o 
   3   9  11       86.81      106.59     26.54 o 
  -5  10  11      381.97      374.81     42.25 o 
  -4  10  11      107.82       54.23     26.65 o 
  -3  10  11      308.10      298.26     86.48 o 
  -2  10  11      183.09      215.59     31.44 o 
  -1  10  11      337.23      313.40     31.27 o 
   0  10  11       30.67        4.29     22.00 o 
   1  10  11       87.74       99.75     25.15 o 
   2  10  11       97.79       36.73     25.58 o 
  -4  11  11      108.27      123.05     33.02 o 
  -3  11  11      104.40      100.73     25.64 o 
  -2  11  11      145.03      140.02     26.13 o 
  -1  11  11      221.75      243.37     41.74 o 
   0  11  11       28.66       -1.36     23.28 o 
   1  11  11       90.92      110.07     26.62 o 
  -8   0  12       43.39      105.21     32.17 o 
  -6   0  12      150.41      120.25     29.99 o 
  -4   0  12      846.03      831.04     38.04 o 
  -2   0  12      512.30      483.86     29.20 o 
   0   0  12     1073.13      960.59     62.18 o 
   2   0  12      683.79      691.96     56.12 o 
   4   0  12      596.07      603.71     63.12 o 
  -9   1  12        0.05       -5.53     31.05 o 
  -8   1  12      415.85      443.65     58.15 o 
  -7   1  12        5.00        7.14     20.75 o 
  -6   1  12      293.18      319.50     27.50 o 
  -5   1  12       59.58       57.33     14.15 o 
  -4   1  12     1217.23     1300.53     33.80 o 
  -3   1  12        1.02        3.43     11.34 o 
  -2   1  12      310.64      302.63     18.20 o 
  -1   1  12       70.76       36.75     11.86 o 
   0   1  12      396.40      461.86     43.09 o 
   1   1  12       29.71       16.84     19.89 o 
   2   1  12       61.16       48.54     22.75 o 
   3   1  12       10.10      -14.57     21.69 o 
   4   1  12       20.34       -2.65     21.72 o 
   5   1  12       31.79       22.18     30.91 o 
  -8   2  12        8.11       26.40     19.87 o 
  -7   2  12      210.18      223.88     57.79 o 
  -6   2  12        6.44       11.63     16.16 o 
  -5   2  12      891.67      862.66     32.66 o 
  -4   2  12       95.54       83.79     14.19 o 
  -3   2  12      168.01      151.61     15.00 o 
  -2   2  12      113.32       95.70     13.52 o 
  -1   2  12       19.20       20.71     13.75 o 
   0   2  12      104.75       63.32     16.13 o 
   1   2  12        2.78      -20.49     13.66 o 
   2   2  12       34.11       35.96     44.96 o 
   3   2  12        6.46       11.93     24.05 o 
   4   2  12       27.84       15.87     33.62 o 
   5   2  12       11.07       -9.09     25.97 o 
  -8   3  12       41.58       90.97     31.45 o 
  -7   3  12       41.58       40.66     28.10 o 
  -6   3  12       11.39       16.42     39.96 o 
  -5   3  12      496.54      516.56     25.70 o 
  -4   3  12        8.58       -9.78     13.04 o 
  -3   3  12      747.20      745.73     25.37 o 
  -2   3  12       33.28       22.59     15.28 o 
  -1   3  12      188.66      174.56     19.19 o 
   0   3  12        0.21       -2.19     18.67 o 
   1   3  12      145.59      162.59     19.25 o 
   2   3  12      101.20       99.75     21.04 o 
   3   3  12      438.76      527.54     41.31 o 
   4   3  12        0.02       16.75     24.86 o 
   5   3  12      697.61      687.74     47.62 o 
  -8   4  12        4.83        4.88     20.12 o 
  -7   4  12      420.41      390.21     30.82 o 
  -6   4  12       27.55        5.65     16.57 o 
  -5   4  12     1765.50     1755.05     46.14 o 
  -4   4  12       11.57      -20.11     13.41 o 
  -3   4  12     2113.17     2151.28     54.32 o 
  -2   4  12       49.78       45.69     16.30 o 
  -1   4  12      377.06      432.69     25.25 o 
   0   4  12       10.58       -0.50     14.20 o 
   1   4  12      154.92      204.62     21.11 o 
   2   4  12      255.05      224.21     23.62 o 
   3   4  12      116.37       99.62     19.91 o 
   4   4  12       23.98       24.55     27.15 o 
   5   4  12       50.18       15.18     27.92 o 
  -8   5  12       80.28       40.01     34.20 o 
  -7   5  12       23.30       43.01     22.72 o 
  -6   5  12      185.87      136.50     19.67 o 
  -5   5  12      288.80      368.77     31.32 o 
  -4   5  12        1.28       -3.88     18.70 o 
  -3   5  12      891.29      899.59     33.84 o 
  -2   5  12        2.75      -11.94     17.38 o 
  -1   5  12      209.92      210.81     21.46 o 
   0   5  12       11.69       -3.23     15.04 o 
   1   5  12      115.42       74.31     17.22 o 
   2   5  12       11.18        2.44     17.23 o 
   3   5  12      447.77      418.48     28.30 o 
   4   5  12        6.35       -0.90     21.99 o 
  -7   6  12       59.15       64.21     22.81 o 
  -6   6  12        0.68       -0.05     21.78 o 
  -5   6  12      128.24      169.95     32.89 o 
  -4   6  12       42.19       58.95     21.50 o 
  -3   6  12      352.20      343.24     29.89 o 
  -2   6  12      171.54      172.07     21.65 o 
  -1   6  12        1.17      -17.83     16.14 o 
   0   6  12      247.01      246.89     22.38 o 
   1   6  12        1.40      -23.80     15.87 o 
   2   6  12      112.90      121.77     24.47 o 
   3   6  12       13.96       28.62     34.00 o 
   4   6  12       67.88       73.34     45.53 o 
  -7   7  12        0.14        5.41     28.63 o 
  -6   7  12      115.88       74.86     24.02 o 
  -5   7  12        0.15       -3.32     19.42 o 
  -4   7  12      276.63      266.24     28.80 o 
  -3   7  12       30.69       11.61     24.46 o 
  -2   7  12      540.79      556.06     27.62 o 
  -1   7  12        1.60      -13.34     15.53 o 
   0   7  12      394.60      433.57     34.62 o 
   1   7  12       16.47      -29.81     19.87 o 
   2   7  12       50.98       31.43     23.58 o 
   3   7  12        2.01       31.93     44.74 o 
  -6   8  12       41.31       56.80     43.04 o 
  -5   8  12        2.51        8.87     25.71 o 
  -4   8  12       93.25       65.06     22.26 o 
  -3   8  12       33.57       24.07     19.58 o 
  -2   8  12      543.11      545.33     35.39 o 
  -1   8  12        9.94       -1.74     20.88 o 
   0   8  12      790.68      693.59     39.13 o 
   1   8  12        0.05      -31.21     20.81 o 
   2   8  12      291.20      229.77     32.03 o 
  -4   9  12      142.01      190.34     89.17 o 
  -3   9  12        0.49      -28.28     20.60 o 
  -2   9  12      270.21      268.98     66.15 o 
  -1   9  12       20.74        0.53     22.16 o 
   0   9  12      184.99      144.82     36.20 o 
   1   9  12       14.84        2.20     23.53 o 
  -2  10  12       61.86       58.61     28.95 o 
  -1  10  12       10.29       -0.52     23.87 o 
  -7   0  13        7.87       -6.88     30.78 o 
  -5   0  13      149.45      178.80     69.64 o 
  -3   0  13      191.84      210.46     27.22 o 
  -1   0  13      533.27      537.84     58.19 o 
   1   0  13        1.57      -24.84     30.87 o 
   3   0  13       20.13       31.76     36.18 o 
  -7   1  13        1.74      -28.36     18.91 o 
  -6   1  13      376.66      385.59     32.05 o 
  -5   1  13       25.60       12.48     14.25 o 
  -4   1  13      231.56      224.19     26.69 o 
  -3   1  13      215.90      169.10     17.20 o 
  -2   1  13      304.37      302.41     24.75 o 
  -1   1  13      799.69      698.70     29.57 o 
   0   1  13      108.67       78.83     23.54 o 
   1   1  13       36.02       49.49     72.66 o 
   2   1  13      134.51      120.62     27.58 o 
   3   1  13       34.68       16.99     27.34 o 
   4   1  13       56.96       58.75     28.87 o 
  -7   2  13       31.03       34.11     21.99 o 
  -6   2  13       79.66       82.72     18.41 o 
  -5   2  13      180.02      176.06     20.64 o 
  -4   2  13      134.55      121.82     16.88 o 
  -3   2  13      622.56      620.20     30.02 o 
  -2   2  13      365.85      355.58     35.43 o 
  -1   2  13     1019.90      986.46     36.47 o 
   0   2  13      220.55      194.81     21.28 o 
   1   2  13       51.96       45.38     24.07 o 
   2   2  13      623.16      592.58     41.39 o 
   3   2  13        0.56      -13.27     26.52 o 
  -7   3  13        5.53      -20.98     31.07 o 
  -6   3  13      344.91      385.78     27.40 o 
  -5   3  13       17.94       26.89     20.42 o 
  -4   3  13      225.84      221.35     22.75 o 
  -3   3  13      222.98      177.51     22.04 o 
  -2   3  13      391.61      344.61     26.29 o 
  -1   3  13      660.49      576.27     27.62 o 
   0   3  13       69.41       53.43     17.62 o 
   1   3  13      167.99      136.07     19.99 o 
   2   3  13       88.28       97.23     28.96 o 
   3   3  13        7.88      -16.78     30.58 o 
  -6   4  13       48.36       40.62     18.40 o 
  -5   4  13        0.84        6.45     21.46 o 
  -4   4  13      106.20      104.45     20.63 o 
  -3   4  13       16.06       27.86     18.05 o 
  -2   4  13      277.69      251.75     23.29 o 
  -1   4  13       55.82       56.80     16.97 o 
   0   4  13      182.62      193.31     22.22 o 
   1   4  13        8.76       13.72     17.02 o 
   2   4  13      177.97      198.33     37.46 o 
   3   4  13        0.00        3.15     26.65 o 
  -6   5  13      334.54      310.25     32.88 o 
  -5   5  13        9.95       -8.98     22.21 o 
  -4   5  13      375.72      382.77     33.52 o 
  -3   5  13       58.26       35.31     18.50 o 
  -2   5  13      287.59      296.12     24.86 o 
  -1   5  13       90.68       73.71     19.42 o 
   0   5  13      182.54      183.73     22.22 o 
   1   5  13       22.18       11.38     18.49 o 
   2   5  13       89.96       93.13     20.66 o 
  -5   6  13      147.38       80.17     35.26 o 
  -4   6  13      123.37      136.30     25.77 o 
  -3   6  13      238.73      230.44     28.92 o 
  -2   6  13      129.62      122.77     21.93 o 
  -1   6  13      251.97      289.77     26.06 o 
   0   6  13      272.11      223.30     24.66 o 
   1   6  13       29.85       27.65     22.65 o 
   2   6  13      324.03      328.80     35.06 o 
  -4   7  13      145.84      141.86     24.88 o 
  -3   7  13       67.22       74.02     21.95 o 
  -2   7  13       47.63       50.22     20.47 o 
  -1   7  13      147.55      105.44     21.79 o 
   0   7  13       51.75       39.62     24.38 o 
   1   7  13       18.15        5.13     23.80 o 
  -2   8  13        1.20      -11.94     21.22 o 
  -4   0  14      122.25       82.59     23.48 o 
  -2   0  14      445.02      421.42     53.66 o 
   0   0  14      535.96      462.25     56.85 o 
  -5   1  14        0.53      -14.40     15.05 o 
  -4   1  14      294.38      339.47     22.59 o 
  -3   1  14        0.81       -1.30     17.52 o 
  -2   1  14      583.08      574.48     31.11 o 
  -1   1  14        0.54      -25.33     24.54 o 
   0   1  14      268.46      205.78     30.90 o 
   1   1  14       56.16       67.94     25.78 o 
  -5   2  14       11.12        8.97     17.71 o 
  -4   2  14       21.42       -0.65     18.41 o 
  -3   2  14       77.91       77.47     19.98 o 
  -2   2  14      130.07      104.19     31.06 o 
  -1   2  14       12.59       -4.52     17.66 o 
   0   2  14      134.72      159.66     29.19 o 
   1   2  14      149.37      169.43     30.65 o 
  -4   3  14        5.34       -7.69     18.86 o 
  -3   3  14      127.54      105.85     21.42 o 
  -2   3  14       43.01       29.41     18.71 o 
  -1   3  14      199.20      183.09     33.84 o 
   0   3  14       24.22       10.30     20.43 o 
  -4   4  14        0.05      -30.36     21.13 o 
  -3   4  14      531.64      549.02     32.95 o 
  -2   4  14        4.60      -27.14     18.09 o 
  -1   4  14      377.89      364.19     28.76 o 
   0   4  14       46.71       10.32     19.97 o 
  -2   5  14        0.31        3.09     19.31 o 
                                                 
